# Supplementary material for: The Storage Conditions of High-Fat Diet Are the Key Factors for Diet-Induced Obesity and Liver Damage
Source: Nutrients. 2022 May 26;14(11):2222. doi: 10.3390/nu14112222 (PMC9182774; doi:10.3390/nu14112222)
Supplement: Supplementary file 1 [file nutrients-14-02222-s001.zip]

Archive with 10 entries (10 files):
- nutrients-1722747-supplementary.pdf
- Supplementary Table S1.xlsx
- Supplementary Table S2.xlsx
- Supplementary Table S3.xlsx
- Supplementary Table S4.xlsx
- Supplementary Table S5.xlsx
- Supplementary Table S6.xlsx
- Supplementary Table S7.xlsx
- Supplementary Table S8.xlsx
- Supplementary Table S9.xlsx
