# Supplementary material for: The Storage Conditions of High-Fat Diet Are the Key Factors for Diet-Induced Obesity and Liver Damage
Source: Nutrients. 2022 May 26;14(11):2222. doi: 10.3390/nu14112222 (PMC9182774; doi:10.3390/nu14112222)
Supplement: Supplementary file 1 [file nutrients-14-02222-s001.zip › Supplementary Table S1.xlsx]

## Sheet: Information
Supplementary Table 1 Antibodies used in this study
Antibody	Company	Source	Cat.
UCP1	Cell Signaling Technology	Rabbit	14670s
p-HSL (S565)	Cell Signaling Technology	Rabbit	4137s
HSL	Cell Signaling Technology	Rabbit	4107s
ATGL	Cell Signaling Technology	Rabbit	2138s
p-AKT (S473)	Cell Signaling Technology	Rabbit	4060s
AKT	Cell Signaling Technology	Rabbit	4691s
p-eIF2α (S51)	Cell Signaling Technology	Rabbit	3398s
eIF2α	Cell Signaling Technology	Rabbit	5324s
ATF4	Cell Signaling Technology	Rabbit	11815s
NNMT	OriGene Technologies	Goat	TA341384
HSP90	Abcam	Rabbit	ab13492
GAPDH	ABclonal	Rabbit	AC001
Goat Anti-Mouse IgG Antibody (H+L), HRP Conjugated	Bioss Inc	Goat	bs-40296G-HRP
Goat Anti- Rabbit IgG Antibody (H+L), HRP Conjugated	Bioss Inc	Goat	bs-40296G-HRP
Donkey Anti- Rabbit IgG Antibody (H+L), Alkaline Phosphatase Conjugated	Beyotime	Donkey	A0266
