# Supplementary material for: The Storage Conditions of High-Fat Diet Are the Key Factors for Diet-Induced Obesity and Liver Damage
Source: Nutrients. 2022 May 26;14(11):2222. doi: 10.3390/nu14112222 (PMC9182774; doi:10.3390/nu14112222)
Supplement: Supplementary file 1 [file nutrients-14-02222-s001.zip › Supplementary Table S2.xlsx]

## Sheet: Information
Supplementary Table 2 RT-PCR primers used in this study
Gene	Forward primers (5'-3')	Reverse primers (5'-3')
Vcam1	ACTTTCTATTTCACTCACACCAGCC	ATCTTCACAGGCATTTCAAGTCTCT
Icam1	CCATAAAACTCAAGGGACAAGCC	TACCATTCTGTTCAAAAGCAGCA
Il1b	GAAATGCCACCTTTTGACAGTG	TGGATGCTCTCATCAGGACAG
Il6	ATCCAGTTGCCTTCTTGGGACTGA	TAAGCCTCCGACTTGTGAAGTGGT
Mcp1	TCACCTGCTGCTACTCATTCACCA	TACAGCTTCTTTGGGACACCTGCT
Tnfa	CAGCGCTGAGGTCAATCTGCC	TGCCCGGACTCCGCAA
Mip1a	TTCTCTGTACCATGACACTCTGC	CGTGGAATCTTCCGGCTGTAG
Col1a1	GTGCTCCTGGTATTGCTGGT	GGCTCCTCGTTTTCCTTCTT
Col1a2	GTAACTTCGTGCCTAGCAACA	CCTTTGTCAGAATACTGAGCAGC
Col3a1	CTGTAACATGGAAACTGGGGAAA	CCATAGCTGAACTGAAAACCACC
Col4a1	CTGGCACAAAAGGGACGAG	ACGTGGCCGAGAATTTCACC
Timp1	CGAGACCACCTTATACCAGCG	ATGACTGGGGTGTAGGCGTA
Timp2	CTGGACGTTGGAGGAAAGAAG	CTGGGTGATGCTAAGCGTGTC
Tgfb1	TTGCTTCAGCTCCACAGAGA	TGGTTGTAGAGGGCAAGGAC
Ucp1	AAGTCCGCCTTCAGATCCAA	CGGCTGAGATCTTGTTTCCG
Dio2	CAGTGTGGTGCACGTCTCCAATC	TGAACCAAAGTTGACCACCAG
Prdm16	CCGCTGTGATGAGTGTGATG	GGACGATCATGTGTTGCTCC
Cebpa	GTGACTTTGACTACCCGGGA	GGGGCTCTTGTTTGATCACC
Cidea	TGGTGGACACAGAGGAGTTC	ACATTGAGACAGCCGAGGAA
Elovl3	ATGCAACCCTATGACTTCGAG	ACGATGAGCAACAGATAGACG
Pgc1a	CCCTGCCATTGTTAAGACC	TGCTGCTGTTCCTGTTTTC
Ppara	AGAGCCCCATCTGTCCTCTC	ACTGGTAGTCTGCAAAACCAAA
Acox1	GCTGAGGAACCTGTGTCTCT	TCAAAGGCATCCACCAAAGC
Cox7a1	TGGTCCGGTCTTTTAGCTCA	AGAGTCAGCGTCATGGTCAG
Cox8b	GAACCATGAAGCCAACGACT	GCGAAGTTCACAGTGGTTCC
Lipe	AAGAAGGATCGAAGAACCGCA	GTTCCCGAACACCTGCAAAG
Pnpla2	CATCACCCTCGAAGAAGAGC	AGCAAAGGGTTGGGTTGGTT
Eif2s1	AGAGCCTGTTCCAGAGGACT	CTTGTGGGGTCAAACGCCTA
Spcs1	GATATCGACCCCCGCAAACT	TCCACCCAAACTGTTCAGCC
Pdia5	TGCAGTATGACCGAGCTGTG	AGCCTTCTGGAAATGTGGCA
Pdia6	ACTGGAGAACGCACTAGGGA	CCCTGGGAGTGATGGTAGGA
Ddx10	AGCTCAAAGGTGTTTTGTCTCCT	CTTCATCGTTGGGGAGGGAG
Igfbp1	TCAGCTCCCAGCATGAAGAG	TAGAGTTCTCGTTGGCAGGG
Dnajc3	AAATTACTCGCAGCCGGACA	TGCTTCGTCAAGCTTCCCTT
Bag3	TGAGCAGAATATCACCCGGC	TGACCTGAATGGAGAAGCGG
Ern1	CCCAGCACAGACCTCAAGTT	CTCGATGTTTGGGCAGGTTG
Exosc5	GATCCTGAGGCCGAAGATCG	AAGCAGCGTTCAAGCAACAG
RPs3	AGAGAGTTGACCGCAGTTGT	AAGCCCTCCAAGGAGTTTGT
Rps13	CGTCTGACGACGTGAAGGAA	AGTCACAAAACGGACCTGGG
Rps17	GGAGATCGCCATTATCCCCA	AGCATCTCCTTGGTGTCGGG
Rpl13	GTGGAAACTCCCCCAATGGT	CGTAGAGGAAGCAGACGCAT
Rpl15a	TTCTGGCGGATGCTCTCAAG	ACGCCACACTTGTTCAACCT
Rpl27a	GAGCTTCTGCCCAACAGTCA	CCTTCACGATGACAGGTTGCT
Atf5	GCCTCCTACCCTGGATACCT	TCTTCTTTTGCTTGCGGTCC
Ddit3	TCACTACTCTTGACCCTGCG	ACTGACCACTCTGTTTCCGT
Trib3	CAGCAACTGTGAGAGGACGA	GAATGGGTATCTGCCAGCCA
Asns	ACCTATGGAGTCAGGCCCTT	TGACCATTTCCACAGACGCA
Atf3	GACCCCTGGAGATGTCAGTC	CTCCTCAATCTGGGCCTTCA
Atf4	GAATGGCCGGCTATGGATGA	TGGCCAATTGGGTTCACTGT
Xbp1s	GGTCTGCTGAGTCCGCAGCAGG	AGGCTTGGTGTATACATGG
Nnmt	AGGAACCAGGAGCCTTTGACT	CCTGAGGGCAGTGCGATAGG
Tbp	ACCCTTCACCAATGACTCCTATG	TGACTGCAGCAAATCGCTTGG
36b4	GAGGAATCAGATGAGGATATGGGA	AAGCAGGCTGACTTGGTTGC
