# Supplementary material for: The Storage Conditions of High-Fat Diet Are the Key Factors for Diet-Induced Obesity and Liver Damage
Source: Nutrients. 2022 May 26;14(11):2222. doi: 10.3390/nu14112222 (PMC9182774; doi:10.3390/nu14112222)
Supplement: Supplementary file 1 [file nutrients-14-02222-s001.zip › Supplementary Table S3.xlsx]

## Sheet: Description
Supplementary Table 3 The results of two-way ANOVA and student t-test.
Methods	Intruduction
Student t-test	Student t-test was performed by Multiple unpaired t tests fubction in Graphpad Prism.
Two way ANOVA	The p-value of two way ANOVA analysis was performed by Two way ANOVA function in Graphpad Prism, whose results have been indicated in the figure legends. The adjusted p-value was obtained from multiple comparsion test from Two way ANOVA function in Graphpad Prism.

## Sheet: Fig 1C
Figure 1C
Time (Day)	p-value from student t-test	Adjusted p-value from multiple comparsion test
0	0.307628	>0.9999
3	0.17149	0.9999
7	0.092555	0.9928
10	0.054824	0.9635
14	0.02279	0.7397
17	0.019945	0.61
21	0.020981	0.348
24	0.054182	0.5816
28	0.074444	0.5392
31	0.106212	0.5533
35	0.044663	0.1411
41	0.022559	0.0308
45	0.017524	0.0173
49	0.037456	0.0004

## Sheet: Fig 1F
Figure 1F
Time (Day)	p-value from student t-test	Adjusted p-value from multiple comparsion test
Day	0.508681	0.9288
Night	0.376946	0.4079

## Sheet: Fig 1G
Figure 1G
Time (Day)	p-value from student t-test	Adjusted p-value from multiple comparsion test
Day	0.337856	0.9253
Night	0.381394	0.3908

## Sheet: Fig 2A
Figure 2A
TG	p-value from student t-test	Adjusted p-value from multiple comparsion test		Abbreviation	Full name
TG 30:0|TG 10:0_10:0_10:0	0.044143	0.0427		TG	Triglyceride
TG 30:0|TG 8:0_10:0_12:0	0.021306	0.0277		DG	Diacylglycerol
TG 30:0|TG 8:0_8:0_14:0	0.077253	0.0673
TG 34:1|TG 8:0_10:0_16:1	0.015906	0.0242
TG 44:0|TG 10:0_16:0_18:0	0.084915	0.0736
TG 52:1|TG 16:0_18:0_18:1	0.0492	0.0379
TG 52:2|TG 16:0_18:0_18:2	0.040414	0.0324
DG 28:0|DG 14:0_14:0	0.008608	0.0144
DG 28:1|DG 10:0_18:1	0.071361	0.0531
DG 30:0|DG 14:0_16:0	0.010646	0.0155
DG 46:6|DG 16:0_30:6	0.077354	0.0576

## Sheet: Fig 2B
Figure 2B
Time (h)	p-value from student t-test	Adjusted p-value from multiple comparsion test
0	0.015414	0.7668
1	3e-06	<0.0001
2	5e-05	<0.0001
3	2e-06	<0.0001
5	1.7e-05	<0.0001
8	4e-05	<0.0001

## Sheet: Fig 2C
Figure 2C
TG	p-value from student t-test	Adjusted p-value from multiple comparsion test		Abbreviation	Full name
TG 24:0|8:0_8:0_8:0	0.059152	0.0699		TG	Triglyceride
TG 27:2|11:0_6:0_10:2	0.054491	0.024
TG 33:4|16:1_6:0_11:3	0.023782	0.0174
TG 34:5|18:3_6:0_10:2	0.026744	0.0155
TG 43:5|16:0_11:4_16:1	0.027896	0.0442
TG 50:4|16:0_16:1_18:3	0.001853	0.0009
TG 51:3|16:1_17:1_18:1	0.015882	<0.0001
TG 53:5|18:2_17:1_18:2	0.001978	0.0047
TG 58:1|18:0_18:1_22:0	0.004236	0.3988
TG 59:2|18:1_18:1_23:0	0.02473	0.9939
TG 62:3|26:0_18:1_18:2	0.014638	0.1297

## Sheet: Fig 3A
Figure 3A
Time (min)	p-value from student t-test	Adjusted p-value from multiple comparsion test
0	0.297253	0.9829
15	0.516591	0.9936
30	0.490947	0.9765
60	0.612264	0.9941
90	0.610579	0.9918
120	0.712466	0.9989

## Sheet: Fig 3B
Figure 3B
Time (min)	p-value from student t-test	Adjusted p-value from multiple comparsion test
0	0.025268	0.0102
15	0.424508	0.8665
30	0.645875	>0.9999
60	0.059435	0.5272
90	0.067676	0.6012
120	0.043106	0.0695

## Sheet: Fig 5A
Figure 5A
Lipids	p-value from student t-test	Adjusted p-value from multiple comparsion test		Abbreviation	Full name
TC	0.000828	<0.0001		TC	total cholesterol
TG	0.543111	0.959		TG	Triglyceride
HDL-c	0.000901	<0.0001		HDL-c	High-Density Lipoprotein Cholesterol
LDL-c	0.956065	>0.9999		LDL-c	Low-Density Lipoprotein Cholesterol

[truncated: 9 more sheets: Fig 5C, Fig 5G, Fig 5H, S1J, S2C, S2D, S3B, S4B, S4C]
