# Supplementary material for: The Storage Conditions of High-Fat Diet Are the Key Factors for Diet-Induced Obesity and Liver Damage
Source: Nutrients. 2022 May 26;14(11):2222. doi: 10.3390/nu14112222 (PMC9182774; doi:10.3390/nu14112222)
Supplement: Supplementary file 1 [file nutrients-14-02222-s001.zip › Supplementary Table S4.xlsx]

## Sheet: Description
Supplementary Table 4 Lipidomics of HFDfre and HFDfri （each column represents one biolgical repeat）
This is the untargeted lipidomics data of high fat diet (HFD) stored in the freezer (fre) (HFDfre) and HFD stored in the fridge (fri) (HFDfri). HFDfre-1 to 3 and HFDfri-1 to 3 are biological repeats of each group.

## Sheet: Informaton
Supplementary Table 4 Lipidomics of HFDfre and HFDfri （each column represents one biolgical repeat）
Name	HFDfre-1	HFDfre-2	HFDfre-3	HFDfri-1	HFDfri-2	HFDfri-3
TG 62:4|TG 26:0_18:2_18:2	0.466151	-0.59103	-0.581542	-0.602827	1.85353	-0.544279
TG 60:8|TG 18:2_20:2_22:4	-0.568954	-0.219148	-0.713573	-0.562401	1.94653	0.117551
TG 60:7|TG 18:1_20:2_22:4	-0.69471	-0.00608214	-0.764249	-0.769979	1.76664	0.468378
TG 60:6|TG 18:0_18:1_24:5	-0.505539	-0.270678	-0.563105	-0.605695	1.99615	-0.0511279
TG 60:4|TG 16:0_22:2_22:2	-0.593464	-0.34642	-0.650083	-0.596756	1.91743	0.26929
TG 60:2|TG 24:0_18:1_18:1	0.260385	1.30659	-0.478294	-1.00111	-1.04133	0.953758
TG 58:8|TG 18:1_20:3_20:4	0.368474	-0.78124	-0.969462	-0.860802	1.29102	0.952009
TG 58:7|TG 18:1_20:3_20:3	0.45962	-0.458767	-0.969857	-0.81007	1.72587	0.0532069
TG 58:7|TG 18:1_18:1_22:5	1.83786	0.48163	-0.695335	-0.667881	-0.520157	-0.436115
TG 58:7|TG 18:0_20:2_20:5	-0.330882	0.0723748	-1.09307	-0.980417	1.23727	1.09472
TG 58:7|TG 18:0_18:1_22:6	-0.851791	-0.0955641	-0.693013	-0.721477	1.66845	0.693395
TG 58:6|TG 18:0_18:0_22:6	0.334187	-0.595003	-0.744864	-0.781941	1.83462	-0.0469981
TG 58:2|TG 16:0_24:0_18:2	0.669148	-0.951794	-0.801346	-0.94847	1.1561	0.876364
TG 56:9|TG 18:2_18:3_20:4	0.6079	-0.57229	-0.944783	-0.852215	1.63329	0.128094
TG 56:8|TG 18:1_18:2_20:5	0.601071	-0.328031	-1.04465	-0.996633	1.54865	0.219587
TG 56:8|TG 16:0_18:2_22:6	1.09362	0.147628	-0.92362	-0.981091	-0.602746	1.2662
TG 56:7|TG 8:0_28:2_20:5	1.28064	0.909521	-1.03885	-1.00888	0.390054	-0.532486
TG 56:6|TG 18:2_18:2_20:2	-0.409165	0.727369	-1.71985	0.640829	-0.187722	0.94854
TG 56:6|TG 18:1_20:2_18:3	-0.240078	0.447315	-1.03513	-0.464805	-0.498033	1.79073
TG 56:5|TG 20:1_18:2_18:2	0.856668	0.327545	-1.00822	-0.403474	-1.10151	1.32899
TG 56:5|TG 16:0_18:0_22:5	-0.865601	0.102586	-0.640148	1.88519	-0.524132	0.0421062
TG 56:5|TG 16:0_16:0_24:5	-0.940275	0.985199	1.44281	-0.432692	-0.927392	-0.127648
TG 56:4|TG 18:1_18:1_20:2	2.03522	-0.469815	-0.311811	-0.520435	-0.353971	-0.379189
TG 56:4|TG 18:0_18:1_20:3	-0.813904	0.506968	-0.952601	-0.89152	0.895574	1.25548
TG 56:3|TG 18:0_20:1_18:2	1.97449	-0.517228	-0.604829	-0.595885	0.0717948	-0.328344
TG 56:3|TG 18:0_18:1_20:2	-1.05989	1.4208	-0.399276	-1.03996	0.672637	0.405685
TG 56:2|TG 18:0_18:0_20:2	0.467346	0.453062	-1.03327	-1.45752	0.510186	1.0602
TG 56:2|TG 16:0_22:0_18:2	-0.472729	-0.379914	-0.39262	-0.487768	-0.303618	2.03665
TG 54:8|TG 18:2_18:3_18:3	0.490896	-0.378601	-0.972262	-0.884638	1.69873	0.0458719
TG 54:7|TG 18:2_18:2_18:3	0.535017	-0.363519	-1.06205	-0.926998	1.59528	0.22227
TG 54:7|TG 16:0_18:2_20:5	0.34355	-0.213835	-1.07813	-0.915169	1.67337	0.190215
TG 54:6|TG 18:1_18:1_18:4	-0.761384	1.17729	1.29823	-1.06614	-0.290178	-0.357818
TG 54:6|TG 16:0_18:1_20:5	0.561566	-0.29042	-1.19736	-0.975317	1.40214	0.499394
TG 54:6|TG 16:0_16:0_22:6	-1.64641	-0.31984	0.625812	0.686203	-0.418042	1.07227
TG 54:5|TG 18:0_18:2_18:3	-0.435495	-0.00600596	-0.482662	-0.746313	-0.310432	1.98091
TG 54:5|TG 18:0_18:0_18:5	0.273916	-0.0631051	-1.84449	0.867089	-0.103102	0.869694
TG 54:5|TG 16:0_18:0_20:5	-0.6734	-1.03659	1.5973	0.531383	-0.734048	0.31536
TG 54:4|TG 18:0_18:1_18:3	0.542715	0.963016	-1.19176	-0.647937	-0.803112	1.13708
TG 54:4|TG 16:0_16:0_22:4	0.896472	-0.546693	-0.454783	1.50664	-1.169	-0.232628
TG 54:2|TG 18:0_18:0_18:2	-0.832815	-0.0634381	-0.696487	-0.779942	1.63029	0.742394
TG 54:2|TG 16:0_20:0_18:2	-0.800587	0.191505	-0.897651	-0.798169	1.48655	0.818348
TG 54:1|TG 16:0_16:0_22:1	-1.09555	0.594093	-0.938722	1.56384	-0.298858	0.175198
TG 52:5|TG 16:1_18:2_18:2	0.59735	-0.304794	-1.1627	-0.943148	1.48322	0.330072
TG 52:5|TG 16:0_18:1_18:4	0.736775	-0.182096	-1.15287	-1.06938	1.36336	0.304216
TG 52:5|TG 16:0_16:0_20:5	-0.809117	0.511604	-1.3724	0.114851	1.47675	0.078316
TG 52:3|TG 18:0_16:1_18:2	0.46733	-0.265239	-1.17109	-1.08671	1.17929	0.876424
TG 52:3|TG 16:0_16:0_20:3	0.0637766	0.0749503	-1.42873	0.00992648	1.67194	-0.39186
TG 52:2|TG 18:0_16:1_18:1	-0.370058	0.210112	-1.23462	-0.706446	1.59292	0.508088
TG 52:2|TG 16:0_16:0_20:2	0.0975221	0.0996751	-1.93757	0.562254	0.260233	0.917887
TG 52:1|TG 16:0_16:0_20:1	-0.403404	0.219195	-0.184249	1.89337	-0.824711	-0.700199
TG 50:5|TG 14:0_18:2_18:3	0.54989	-0.41005	-1.10904	-0.900478	1.54345	0.326224
TG 50:4|TG 16:1_16:1_18:2	0.384968	-0.0770568	-1.20479	-0.978726	1.51982	0.355781
TG 50:4|TG 14:0_18:2_18:2	0.464473	-0.255758	-1.12981	-0.974287	1.53799	0.357391
TG 50:3|TG 16:1_16:1_18:1	-0.0742175	-0.104278	-1.56132	-0.431813	1.05888	1.11275
TG 50:3|TG 14:0_18:0_18:3	-0.706635	0.686022	-0.638767	-0.656051	-0.42081	1.73624
TG 50:1|TG 16:0_20:0_14:1	1.15717	-0.542814	-0.681028	-0.892078	-0.428124	1.38687
TG 48:5|TG 12:0_18:2_18:3	0.410386	-0.238003	-1.11497	-0.958035	1.58583	0.31479
TG 48:1|TG 12:0_18:0_18:1	0.425488	-0.030183	-1.05728	-1.28899	1.23585	0.715113
TG 48:0|TG 14:0_14:0_20:0	-0.0832979	-0.332593	-1.53599	0.0613867	1.5504	0.340088
TG 46:5|TG 10:0_18:2_18:3	0.230804	-0.400836	-1.16969	-0.627412	1.72161	0.245526
TG 46:1|TG 14:0_14:0_18:1	0.265019	1.05465	-0.902694	-0.779229	-0.89818	1.26043
TG 46:1|TG 10:0_18:0_18:1	-0.794682	1.85512	-0.422567	0.225206	-0.834815	-0.0282663
TG 44:5|TG 8:0_18:2_18:3	-7.73687e-05	-0.330202	-0.725839	-0.787045	1.93303	-0.0898677
TG 44:4|TG 8:0_18:2_18:2	0.0589597	-0.397762	-1.04383	-0.646037	1.81233	0.21634
TG 44:2|TG 10:0_16:0_18:2	-0.782649	1.63984	0.589056	-0.515263	0.105696	-1.03669
TG 42:2|TG 8:0_16:0_18:2	0.361966	-0.354055	-1.04509	-0.775567	1.74509	0.0676501
TG 42:1|TG 8:0_16:0_18:1	0.877021	-0.0307692	-1.25964	-0.914191	1.34431	-0.0167258
TG 40:2|TG 8:0_14:0_18:2	0.223944	-0.602928	-1.00409	-0.543789	1.80783	0.119036
TG 40:1|TG 8:0_14:0_18:1	0.551329	-1.05906	-0.811682	-0.310491	1.67835	-0.0484501
TG 40:1|TG 10:0_14:0_16:1	0.14166	-0.575469	-1.21142	-0.225467	1.76621	0.104484
TG 40:0|TG 8:0_16:0_16:0	0.63882	-0.512012	-1.10541	0.187008	1.57043	-0.778837
TG 38:0|TG 10:0_12:0_16:0	0.0852985	-0.427289	-0.882205	-0.0829424	1.91267	-0.605533
TG 34:1|TG 8:0_10:0_16:1	-0.422052	-0.887415	-1.14208	0.565633	1.50499	0.380923
TG 32:0|TG 10:0_10:0_12:0	-0.299589	-0.623936	-0.881629	-0.245848	1.9143	0.136699
TG 30:1|TG 8:0_8:0_14:1	0.892985	-1.16664	-1.14912	0.0188489	1.21927	0.184655
TG 30:0|TG 8:0_8:0_14:0	0.232265	-0.792634	-1.5307	0.422426	1.28383	0.384809
TG 30:0|TG 8:0_10:0_12:0	-0.00681801	-1.04255	-1.35602	0.570239	1.09809	0.737062
TG 30:0|TG 10:0_10:0_10:0	-0.0463919	-0.988176	-1.21975	0.707697	1.42011	0.12651
TG 28:0|TG 8:0_8:0_12:0	0.541068	-0.869533	-1.32252	0.634193	1.30933	-0.292539
SM 42:7;2O|SM 18:1;2O/24:6	-0.395575	-0.126699	-0.866473	1.9704	-0.178876	-0.402775
SM 42:3;2O|SM 18:2;2O/24:1	0.406352	-0.670191	-0.103972	0.674769	-1.54497	1.23801
SM 42:2;2O|SM 18:1;2O/24:1	0.514587	-1.11577	-1.02903	0.820764	1.25033	-0.440878
SM 40:2;2O|SM 18:1;2O/22:1	-0.266111	0.630408	-1.43444	-0.80539	1.12038	0.755156
SM 40:1;2O|SM 18:1;2O/22:0	0.51037	-1.6521	-0.778478	0.333983	0.924373	0.661852
SM 40:1;2O|SM 16:1;2O/24:0	-0.246283	0.0196821	-1.357	-0.160047	-0.00901268	1.75266
SM 38:2;2O|SM 18:2;2O/20:0	1.55074	-1.04441	-0.910273	-0.466697	0.236562	0.634071
SM 36:2;2O|SM 20:2;2O/16:0	1.46324	0.752469	-0.812656	-0.246123	0.0932802	-1.25021
SM 36:2;2O|SM 16:1;2O/20:1	0.274734	1.42276	-0.248406	-1.08578	-1.07431	0.710999
SM 36:1;2O|SM 10:1;2O/26:0	0.614477	0.252281	0.048193	0.684634	-1.98478	0.385195
SM 32:1;2O|SM 16:1;2O/16:0	0.0126041	-1.55926	-0.635627	0.14231	0.841798	1.19818
SM 30:1;2O|SM 16:1;2O/14:0	0.614673	-1.00581	-1.36258	1.1853	0.590333	-0.0219123
PS 36:1|PS 18:0_18:1	-0.898249	1.03116	0.646633	-0.878427	-0.934225	1.0331
PE 38:4|PE 18:1_20:3	-0.0783405	-1.64654	-0.523534	1.20349	0.60722	0.4377
PE 36:4|PE 18:1_18:3	-0.275826	-1.13332	-1.09796	0.651826	1.30717	0.548111
PE 36:4|PE 16:0_20:4	0.235415	-1.54994	-0.847335	0.933246	0.92942	0.299195
PE 36:3|PE 18:1_18:2	0.43414	-1.19291	-0.994338	0.794399	1.28841	-0.329701
PE 34:3|PE 16:1_18:2	0.388382	-1.55356	-0.83489	0.148223	0.956878	0.894971
PE 34:3|PE 16:0_18:3	0.707354	-1.43428	-0.903847	0.538515	1.15401	-0.0617601
PE 34:2|PE 16:1_18:1	0.294281	-1.87594	-0.239212	0.735892	0.220843	0.864134
PE 34:2|PE 16:0_18:2	0.500186	-1.17406	-0.894221	1.19693	0.917095	-0.545931
PE 30:1|PE 14:0_16:1	0.370076	-1.67625	-0.756032	0.497144	0.85255	0.712507
PC 38:4|PC 18:0_20:4	-0.463403	-1.51338	0.98921	1.20903	0.0119946	-0.233456
PC 34:1|PC 16:0_18:1	0.39934	-1.07515	-0.596584	-0.77643	1.58432	0.464506
PC 32:1|PC 14:0_18:1	0.508247	-0.828129	-1.19426	0.0389963	1.61509	-0.139944
PC 30:0|PC 14:0_16:0	0.60885	-1.14091	-1.08411	0.716345	1.23551	-0.335689
PC 26:0|PC 12:0_14:0	0.693097	-1.13867	-1.14922	0.907885	0.992367	-0.305466
FAHFA 34:1|FAHFA 16:0/18:1	0.125054	0.372183	0.727346	0.65492	-1.96971	0.0902049
FAHFA 34:0|FAHFA 18:0/16:0	0.0826577	0.0315082	0.194328	0.464368	-1.87642	1.10355
DG 52:6|DG 18:3_34:3	-1.12781	0.0634482	-0.864484	0.858406	1.44816	-0.37772
DG 52:5|DG 18:2_34:3	-0.622818	-0.769265	-0.511854	-0.418535	1.8269	0.495568
DG 48:6|DG 16:0_32:6	0.10352	-0.849859	-1.24979	1.44334	-0.207877	0.76066
DG 46:7|DG 18:1_28:6	-0.347165	0.0816573	-1.11696	1.16611	-0.950593	1.16695
DG 46:6|DG 18:0_28:6	-0.138704	0.373681	-1.63643	1.23436	-0.475754	0.642842
DG 46:6|DG 16:0_30:6	0.193663	1.75167	0.145292	-0.319062	-1.20359	-0.567975
DG 44:7|DG 18:1_26:6	-1.1054	0.904814	-1.40052	0.684069	0.224524	0.692515
DG 42:6|DG 16:0_26:6	-0.407996	-0.672932	-1.21591	1.46579	-0.0363599	0.867411
DG 42:2|DG 24:0_18:2	-1.20197	0.426524	-0.672922	0.547503	-0.601948	1.50281
DG 40:7|DG 18:2_22:5	-0.861015	-0.098635	-0.653953	-0.198049	-0.128825	1.94048
DG 40:6|DG 18:2_22:4	-0.29033	2.011	-0.399948	-0.148898	-0.623932	-0.547888
DG 40:6|DG 18:1_22:5	-1.07853	-0.334268	-1.18569	1.05307	0.862314	0.6831
DG 40:6|DG 16:0_24:6	-0.307857	-0.379576	1.00997	-0.88158	1.46436	-0.90531
DG 40:5|DG 18:1_22:4	0.527624	-0.286017	-0.266982	-0.646349	-1.06506	1.73678
DG 40:5|DG 18:0_22:5	-0.0734794	-0.805252	0.555303	-0.796761	1.73814	-0.617948
DG 40:2|DG 22:0_18:2	-0.45649	-0.86548	-0.902673	0.213474	0.244082	1.76709
DG 40:1|DG 22:0_18:1	-1.09001	-0.0461029	-0.585343	0.317628	-0.389157	1.79299
DG 38:6|DG 18:2_20:4	-0.466585	-0.924842	1.17647	1.32586	-0.845215	-0.265689
DG 38:5|DG 18:2_20:3	-1.65171	-0.264586	-0.304255	1.0015	1.03569	0.183361
DG 38:4|DG 18:0_20:4	0.239096	0.252085	-1.13056	1.5417	0.188056	-1.09038
DG 38:3|DG 20:1_18:2	-0.832554	-0.597003	-0.381501	0.509425	-0.510704	1.81234
DG 38:3|DG 20:0_18:3	-0.938159	0.617622	-0.866486	1.63091	0.116598	-0.560484
DG 38:3|DG 18:1_20:2	-0.480031	-0.605786	-1.04353	0.442018	-0.0768648	1.76419
DG 38:2|DG 18:1_20:1	-0.853605	-0.452837	-1.31917	0.881788	0.753397	0.990424
DG 38:2|DG 18:0_20:2	-0.239087	0.968479	0.793911	0.61272	-0.4689	-1.66712
DG 38:1|DG 18:0_20:1	-0.625489	-0.0971023	-1.49794	1.21752	0.0713167	0.931695
DG 36:6|DG 18:3_18:3	-0.77808	-0.964846	-0.27674	-0.172312	0.404973	1.787
DG 36:4|DG 16:0_20:4	-1.13686	0.114905	-1.28573	0.686519	0.452932	1.16824
DG 36:0|DG 18:0_18:0	-0.713948	-0.615025	-0.0592373	-0.356029	1.9813	-0.237063
DG 34:3|DG 16:0_18:3	-0.867893	-0.576516	-0.307274	0.24424	-0.391732	1.89918
DG 34:1|DG 18:0_16:1	-1.70961	0.493551	-0.377342	1.28097	0.128195	0.184231
DG 34:0|DG 16:0_18:0	-1.21231	-0.817051	-0.323697	0.312016	1.55796	0.483074
DG 32:3|DG 14:0_18:3	-0.958298	-0.623309	-0.116087	0.198198	-0.371891	1.87139
DG 32:1|DG 14:0_18:1	-1.42782	0.0199639	-0.515346	0.147312	0.14741	1.62848
DG 32:0|DG 16:0_16:0	-1.1683	-0.625262	-0.669016	0.346691	1.52584	0.59005
DG 32:0|DG 14:0_18:0	-0.352166	-0.73396	-0.815115	1.82043	0.462086	-0.381278
DG 30:2|DG 12:0_18:2	-0.459041	-0.576957	-0.802091	-0.413868	0.382302	1.86966
DG 30:1|DG 12:0_18:1	-0.540241	-0.699085	-1.04857	0.596964	0.0287791	1.66215
DG 28:2|DG 10:0_18:2	0.356299	-0.165414	1.72329	-0.000598169	-0.806715	-1.10687
DG 28:1|DG 10:0_18:1	-0.747741	-1.60681	0.237222	0.659558	0.338238	1.11953
DG 28:0|DG 14:0_14:0	-0.799468	-0.567114	-1.16186	0.620814	0.461681	1.44595
DG 28:0|DG 12:0_16:0	0.719318	-1.36027	-1.21285	0.520368	0.69356	0.639872
DG 28:0|DG 10:0_18:0	0.84416	-0.884105	1.42073	-0.285436	0.0871112	-1.18246
DG 26:1|DG 8:0_18:1	0.307943	-1.84453	1.01843	0.533297	0.293401	-0.308536
DG 26:0|DG 12:0_14:0	0.347109	-1.14064	-1.10375	0.162654	1.51123	0.22341
DG 26:0|DG 10:0_16:0	0.605389	-0.870923	-1.21868	0.406347	1.44552	-0.367653
DG 30:0|DG 14:0_16:0	-0.203268	-1.21565	-1.08562	0.641281	1.2102	0.653058
DG 32:2|DG 14:0_18:2	0.0536723	0.0694885	-1.04637	0.316809	-1.04089	1.64729
DG 34:1|DG 16:0_18:1	-1.43362	-0.00630131	-0.901564	1.18704	0.409266	0.745181
DG 34:2|DG 16:0_18:2	-0.913991	-0.470383	-0.717782	0.382804	-0.0899359	1.80929
DG 34:2|DG 16:1_18:1	-1.6869	0.186498	-0.698559	0.685827	0.8473	0.665833
DG 34:3|DG 16:1_18:2	-0.712306	-0.524973	-0.509511	0.209368	-0.399996	1.93742
DG 34:4|DG 16:1_18:3	-0.699167	-0.863487	-0.344917	0.0834898	-0.0819373	1.90602
DG 36:1|DG 18:0_18:1	-0.97564	-0.650162	-0.72101	0.583826	0.103468	1.65952
DG 36:2|DG 18:0_18:2	-0.499121	-0.597571	-0.653088	-0.190741	-0.0416865	1.98221
DG 36:2|DG 18:1_18:1	-1.18806	-0.155151	-1.11759	1.24402	0.72585	0.490931
DG 36:3|DG 18:0_18:3	-0.641011	-0.567832	-0.627046	0.118301	-0.233093	1.95068
DG 36:3|DG 18:1_18:2	-1.23057	-0.401739	-0.812637	0.529862	0.433427	1.48166
DG 36:4|DG 18:2_18:2	-0.949215	-0.926705	-0.206905	0.615657	-0.19971	1.66688
DG 36:5|DG 18:2_18:3	-1.10308	-0.699088	0.268275	-0.11924	-0.133088	1.78622
DG 38:0|DG 18:0_20:0	-0.389809	-0.313066	1.30068	-0.727378	1.18746	-1.05789
DG 38:2|DG 20:0_18:2	-0.3657	-0.826871	-0.0645289	-0.36495	-0.357237	1.97929
DG 38:4|DG 18:2_20:2	-0.749558	0.964207	0.0280262	0.487714	0.860179	-1.59057
DG 38:5|DG 18:1_20:4	-0.824329	1.27635	1.24744	-0.715292	-0.756065	-0.228104
DG 40:4|DG 20:2_20:2	-0.871976	-1.0956	0.683445	-0.25571	-0.0428827	1.58272
DG 44:6|DG 18:0_26:6	-0.0460608	-0.345796	0.967324	-0.821522	1.39531	-1.14926
DG 48:7|DG 18:1_30:6	-1.33033	-1.19435	1.01683	0.434548	0.586704	0.486591
FAHFA 36:2|FAHFA 18:1/18:1	0.144557	0.382831	0.418744	0.484871	-2.019	0.587997
PC 28:0|PC 14:0_14:0	-0.748295	-1.54764	-0.0931879	0.741014	1.07797	0.570134
PC 32:0|PC 16:0_16:0	0.417628	-1.14801	-1.16951	0.135989	1.4138	0.350106
PC 34:0|PC 16:0_18:0	0.338065	-1.14022	-1.09861	0.815916	1.29225	-0.207403
PC 34:2|PC 16:0_18:2	0.417545	-1.83354	-0.433888	0.483299	0.450739	0.915847
PC 36:1|PC 18:0_18:1	0.154074	-1.08465	-0.925025	0.635122	1.55786	-0.337381
PC 36:2|PC 18:1_18:1	0.240702	-1.40863	-1.0645	0.890454	0.927223	0.41475
PC 36:3|PC 18:1_18:2	0.504513	-1.89237	-0.26119	0.201206	0.662446	0.785399
PE 32:0|PE 16:0_16:0	0.34946	-1.53815	-0.974372	0.749172	0.67717	0.736719
PE 34:1|PE 16:0_18:1	0.170969	-1.5797	-0.852023	0.891879	0.776719	0.592152
PE 36:1|PE 18:0_18:1	0.0729154	-1.37028	-0.953708	0.676121	1.29249	0.28247
PE 36:2|PE 18:1_18:1	0.697854	-0.879276	-0.776301	-1.01146	1.28067	0.688511
PS 36:2|PS 18:1_18:1	-0.901156	0.924141	0.909881	-0.871869	-0.964303	0.903306
SM 34:1;2O|SM 18:1;2O/16:0	0.348601	-1.15982	-1.19848	0.845467	1.17559	-0.0113611
SM 36:1;2O|SM 18:1;2O/18:0	0.0568687	1.72771	-1.09319	0.21813	-0.876379	-0.0331383
SM 38:1;2O|SM 16:1;2O/22:0	0.446314	-1.19372	-1.20533	0.748622	1.1667	0.0374186
SM 42:1;2O|SM 18:1;2O/24:0	0.534701	-0.984865	-0.79203	0.957364	1.18158	-0.896746
TG 24:0|TG 8:0_8:0_8:0	1.76628	-0.139831	-1.28511	-0.0928557	-0.415541	0.167061
TG 32:0|TG 8:0_10:0_14:0	1.76037	0.520108	-1.0062	-0.562695	-0.200293	-0.511291
TG 34:0|TG 10:0_12:0_12:0	0.0759824	-0.263721	-1.62334	0.877596	1.2028	-0.269314
TG 40:0|TG 10:0_14:0_16:0	0.27247	-0.467943	-1.17905	-0.310608	1.79133	-0.106204
TG 42:0|TG 10:0_16:0_16:0	0.420122	-0.43299	-1.16471	-0.705769	1.65155	0.231796
TG 42:0|TG 8:0_16:0_18:0	1.27797	0.418531	-1.28977	-0.457499	-0.786254	0.83703
TG 44:0|TG 10:0_16:0_18:0	-1.4605	-0.0233624	-0.574371	-0.120629	1.36165	0.817221
TG 44:1|TG 10:0_16:0_18:1	0.448461	-0.343112	-1.20949	-0.800466	1.57027	0.334336
TG 44:2|TG 8:0_18:1_18:1	0.362133	-0.368291	-1.07642	-0.75328	1.73092	0.104937
TG 44:3|TG 8:0_18:1_18:2	0.328607	-0.377218	-1.1123	-0.732327	1.71605	0.177194
TG 46:0|TG 14:0_16:0_16:0	-1.48561	-0.139337	-0.328063	-0.0526368	1.57372	0.431922
TG 46:1|TG 12:0_16:0_18:1	-1.25157	0.198052	-0.747232	-0.441988	1.37205	0.870692
TG 46:2|TG 10:0_18:1_18:1	0.450292	-0.295652	-1.16382	-0.86811	1.58657	0.29072
TG 46:3|TG 10:0_18:1_18:2	0.361765	-0.357329	-1.05753	-0.804112	1.71976	0.137443
TG 46:4|TG 10:0_18:2_18:2	0.45603	-0.475777	-1.07239	-0.766349	1.67133	0.187155
TG 48:0|TG 14:0_16:0_18:0	-1.06813	0.443493	-0.336693	-0.103219	-0.686689	1.75124
TG 48:0|TG 16:0_16:0_16:0	-0.728051	-1.0112	-0.195603	1.61038	0.77997	-0.455492
TG 48:1|TG 14:0_16:0_18:1	-1.24627	0.153503	-0.657729	-0.504369	1.4389	0.815967
TG 48:2|TG 14:0_16:0_18:2	-1.1665	0.30565	-0.820033	-0.467253	1.4911	0.657037
TG 48:2|TG 14:0_16:1_18:1	-0.926169	0.0263374	-0.837631	-0.566984	1.63346	0.670985
TG 48:3|TG 12:0_18:1_18:2	0.574827	-0.216575	-1.23263	-0.939651	1.4432	0.370838
TG 48:4|TG 12:0_18:2_18:2	0.539432	-0.377459	-1.09485	-0.855117	1.61446	0.173534
TG 50:0|TG 16:0_16:0_18:0	-1.0526	-0.172005	-0.645734	-0.532056	1.57311	0.829283
TG 50:1|TG 14:0_18:0_18:1	-0.773791	-0.675527	-0.330852	-0.724515	1.54713	0.957553
TG 50:1|TG 16:0_16:0_18:1	-1.09616	0.819888	-0.391748	-0.331166	-0.587577	1.58677
TG 50:1|TG 16:0_18:0_16:1	-0.0283892	1.19054	-1.56533	-0.687461	0.724506	0.366126
TG 50:2|TG 14:0_18:0_18:2	-0.599113	-0.513568	-0.0676028	-0.540515	2.00058	-0.279779
TG 50:2|TG 16:0_16:0_18:2	-0.868197	0.69616	-0.463119	-0.358276	-0.712685	1.70612
TG 50:2|TG 16:0_16:1_18:1	-1.06738	0.123232	-0.737942	-0.59244	1.56343	0.711097
TG 50:3|TG 14:0_18:1_18:2	-1.02577	0.115154	-0.770858	-0.559068	1.62906	0.611491
TG 50:3|TG 16:0_16:0_18:3	-0.219464	0.145078	-1.69533	0.0482584	1.3958	0.325651
TG 52:0|TG 16:0_18:0_18:0	-0.882775	0.164989	-0.640806	-0.583901	0.0894089	1.85308
TG 52:1|TG 16:0_18:0_18:1	0.229193	1.74397	0.253239	-0.389757	-0.959272	-0.877376
TG 52:2|TG 16:0_18:0_18:2	-0.205072	1.44166	1.03929	-0.586191	-0.963833	-0.725849
TG 52:2|TG 16:0_18:1_18:1	-1.01378	0.870562	-0.519001	-0.433705	-0.490394	1.58632
TG 52:3|TG 16:0_18:0_18:3	0.215902	-0.548734	-1.5506	-0.0146528	1.42145	0.476637
TG 52:3|TG 16:0_18:1_18:2	-1.04138	0.267026	-0.716374	-0.694469	1.57281	0.612379
TG 52:4|TG 16:0_18:1_18:3	-0.654543	-0.596279	-0.670691	-0.652958	1.17346	1.40101
TG 52:4|TG 16:0_18:2_18:2	1.273	0.283977	-0.868573	-0.734557	-0.977866	1.02402
TG 52:4|TG 16:1_18:1_18:2	-0.950189	0.0596363	-0.782387	-0.617468	1.63367	0.656734
TG 52:5|TG 16:0_18:2_18:3	0.524305	-0.305113	-1.14523	-0.978183	1.4768	0.427419
TG 52:6|TG 16:0_18:3_18:3	0.469963	-0.333391	-1.06155	-0.953389	1.59798	0.280385
TG 52:6|TG 16:1_18:2_18:3	0.579585	-0.41337	-1.08316	-0.927669	1.53798	0.306624
TG 54:0|TG 16:0_18:0_20:0	0.736352	-0.604487	-0.624898	-0.627349	1.71792	-0.597541
TG 54:0|TG 18:0_18:0_18:0	-0.790612	0.547017	-0.589373	-0.639724	-0.320698	1.79339
TG 54:1|TG 16:0_18:0_20:1	-0.562474	0.0596546	-0.894231	-0.890976	1.62829	0.659739
TG 54:1|TG 16:0_20:0_18:1	-0.820229	0.597646	-0.640686	-0.687215	-0.195659	1.74614
TG 54:1|TG 18:0_18:0_18:1	-0.821909	0.644108	-0.612741	-0.722958	-0.209203	1.7227
TG 54:2|TG 16:0_18:1_20:1	-1.01208	0.251166	-0.717565	-0.755238	1.52464	0.709074
TG 54:2|TG 18:0_18:1_18:1	2.03806	-0.329968	-0.471691	-0.472021	-0.378992	-0.385382
TG 54:3|TG 18:0_18:1_18:2	0.659591	-0.152879	-1.16426	-1.08847	1.36138	0.384636
TG 54:3|TG 18:1_18:1_18:1	2.0285	-0.205371	-0.524276	-0.489217	-0.427746	-0.381891
TG 54:4|TG 16:0_18:0_20:4	-0.504016	0.818737	-0.728741	-0.616569	-0.632172	1.66276
TG 54:4|TG 16:0_18:1_20:3	1.58919	0.925472	-0.719741	-0.468031	-0.680442	-0.646449
TG 54:4|TG 18:0_18:2_18:2	-0.607663	0.701447	-0.595753	-0.686547	-0.547269	1.73578
TG 54:4|TG 18:1_18:1_18:2	-0.986814	0.765317	-0.490369	-0.44632	-0.500288	1.65847
TG 54:5|TG 16:0_16:0_22:5	-1.23927	0.830856	0.94805	0.622983	0.0555347	-1.21815
TG 54:5|TG 18:1_18:2_18:2	-0.921861	0.154734	-0.826462	-0.71357	1.52271	0.784445
TG 54:6|TG 18:1_18:2_18:3	0.506513	-0.266332	-1.12006	-0.97718	1.5363	0.320761
TG 54:6|TG 18:2_18:2_18:2	-0.212839	-0.0135016	-0.56314	-0.645968	-0.54518	1.98063
TG 56:0|TG 16:0_18:0_22:0	1.90448	-0.671855	0.306122	-0.361629	-0.634814	-0.542304
TG 56:1|TG 18:0_20:0_18:1	-0.588759	0.516434	-0.512384	-0.598642	-0.646386	1.82974
TG 56:2|TG 18:0_18:1_20:1	-0.538784	-0.0188785	-0.867255	-0.871188	1.67824	0.61786
TG 56:2|TG 18:0_20:0_18:2	-0.740125	0.183597	-0.960515	-0.83891	1.26988	1.08607
TG 56:3|TG 18:1_18:1_20:1	-0.914154	0.0795298	-0.722322	-0.727644	1.64085	0.643744
TG 56:4|TG 16:0_18:0_22:4	-0.622439	-0.552675	-0.639672	-0.653023	1.69567	0.772136
TG 56:4|TG 18:1_20:1_18:2	-0.950161	0.134221	-0.721032	-0.736681	1.6015	0.672153
TG 56:5|TG 16:0_18:1_22:4	-0.582312	0.777879	-0.625267	-0.698292	-0.563182	1.69117
TG 56:5|TG 18:0_18:1_20:4	-0.598096	-0.522355	-0.630085	-0.659571	1.76767	0.642437
TG 56:5|TG 18:1_18:2_20:2	1.10949	0.353959	-0.963263	-0.874828	-0.78231	1.15695
TG 56:6|TG 16:0_18:0_22:6	-0.471903	0.12687	-0.575358	1.59096	-1.25021	0.579642
TG 56:6|TG 16:0_18:1_22:5	-0.882641	-0.33528	1.02156	0.526853	-1.33417	1.00368
TG 56:6|TG 18:1_18:1_20:4	-0.83265	0.0131678	-0.777695	-0.69506	1.68991	0.602322
TG 56:6|TG 18:1_18:2_20:3	0.37717	-0.26742	-1.06593	-1.03687	1.53911	0.453934
TG 56:7|TG 16:0_18:1_22:6	-0.897102	-0.104358	-0.686885	-0.721784	1.584	0.826133
TG 56:7|TG 18:1_18:2_20:4	-0.770581	-0.121483	-0.776506	-0.65743	1.73358	0.592417
TG 58:1|TG 16:0_24:0_18:1	-0.436762	-0.402678	-0.231142	-0.470207	-0.491658	2.03245
TG 58:10|TG 18:2_18:2_22:6	0.445806	-0.476357	-0.837731	1.2432	-1.2497	0.874782
TG 58:2|TG 22:0_18:1_18:1	-0.629336	0.454369	-0.531822	-0.785093	-0.346172	1.83805
TG 58:3|TG 18:1_20:1_20:1	-0.648893	-0.126206	-0.75999	-0.761266	1.76837	0.527986
TG 58:3|TG 22:0_18:1_18:2	-0.78874	0.208369	-0.755793	-0.869938	1.63831	0.567788
TG 58:4|TG 18:1_20:1_20:2	-0.906598	0.134488	-0.699411	-0.791273	1.62363	0.639163
TG 58:4|TG 22:0_18:2_18:2	-0.655818	-0.0848301	-0.733908	-0.760462	1.80603	0.428986
TG 58:5|TG 18:0_18:1_22:4	-0.517765	-0.57432	-0.646329	-0.650462	1.78936	0.599516
TG 58:6|TG 18:1_18:1_22:4	-0.7	0.113228	-0.861151	-0.807011	1.65755	0.597389
TG 58:7|TG 18:1_18:2_22:4	-0.750721	-0.100724	-0.761379	-0.704727	1.73515	0.582403
TG 58:8|TG 18:1_18:2_22:5	0.628539	-0.393813	-1.05623	-0.970959	1.52273	0.26973
TG 58:9|TG 18:1_18:2_22:6	0.673087	-0.602103	-0.979351	-0.969438	1.44999	0.427819
TG 58:9|TG 18:2_18:2_22:5	0.604066	-0.331043	-1.05114	-0.953049	1.57757	0.153604
TG 60:3|TG 24:0_18:1_18:2	0.864978	-0.620807	-0.66023	-0.664604	1.63689	-0.55623
TG 60:4|TG 24:0_18:2_18:2	-0.55171	0.264489	-0.691834	-0.817961	-0.0667212	1.86374
TG 60:5|TG 24:0_18:2_18:3	-0.663636	-0.277917	-0.639562	-0.645549	1.88065	0.346014
Norethisterone acetate	-0.73244	0.208197	-0.317398	-0.436062	1.92591	-0.648206
MG 22:1	-0.408542	-0.300482	-0.26722	-0.718847	-0.318214	2.0133
MG 20:0	-0.258487	-0.520049	1.05351	-0.847764	1.44184	-0.869048
MG 18:3	-0.26473	-0.803178	-0.42043	-0.0316173	-0.454915	1.97487
MG 18:1	-0.934975	-0.991345	0.907751	-0.732554	0.522581	1.22854
MG 16:1	-0.788769	-0.747939	1.11592	-1.13122	0.9871	0.564917
MG 14:0	0.404695	-1.4706	-0.0373744	-0.031199	-0.43965	1.57413
LPE 18:2	-0.624608	0.818843	0.97522	-0.892476	-1.17614	0.899161
LPE 18:0	-0.994456	0.629626	1.5131	-0.766646	-0.767267	0.385647
LPC 28:7	-0.411642	-0.406463	-0.411905	-0.401884	-0.409334	2.04123
LPC 28:1	-0.562956	-0.621901	-0.206758	-0.504471	-0.101126	1.99721
LPC 28:0	-0.55901	-0.138886	-0.742498	-0.302276	-0.248284	1.99095
LPC 22:6	0.542664	-1.24126	-1.17485	0.16608	1.24058	0.466781
LPC 20:1	1.00109	-0.9558	-0.845098	1.03933	0.674332	-0.913858
LPC 18:2	-0.366018	-1.28784	-0.341278	1.54594	-0.32321	0.772406
LPC 18:0	-0.482759	-1.07544	-0.12663	0.938168	1.47683	-0.730174
LPC 16:1	-0.831167	-0.722044	-0.315165	-0.616345	0.909434	1.57529
LPC 14:0	-0.78024	0.905702	1.57462	-0.348299	-0.843982	-0.507806
FA 44:10	0.905311	0.233568	1.21584	-0.287952	-1.49647	-0.570301
FA 40:9	0.390823	0.0655379	1.04624	0.166398	-1.91336	0.244358
FA 40:7	0.555302	-0.395476	0.146478	0.32678	-1.76682	1.13373
FA 38:5	-0.690273	-0.61713	-0.307778	-0.382495	1.97513	0.0225459
FA 18:2	-0.914224	-0.159571	-0.589364	-0.789455	0.943037	1.50958
FA 18:0	1.66734	0.625225	-0.140125	-0.503831	-1.13786	-0.510754
FA 16:1	0.681629	0.0581878	0.120392	0.616203	-1.97269	0.496278
Dodecylbenzenesulfonic acid	-0.800855	-0.181041	-0.309678	-0.266013	1.9925	-0.434911
Dioctyl phthalate (also known as the production of plastic)	-0.469192	1.9651	-0.8774	-0.23026	-0.294206	-0.0940381
FA 18:1	-0.543885	-0.339582	-0.917994	-0.218628	1.92053	0.099555
FA 26:0	0.583735	0.274505	0.829449	-0.551647	-1.78176	0.645713
FA 40:5	0.619889	0.526902	0.332567	0.502156	-1.99379	0.0122759
FA 42:5	0.488845	0.50967	0.470095	0.408941	-2.02285	0.145301
FA 44:5	0.695559	0.269578	0.448861	0.313938	-2.01519	0.287251
FA 44:7	-0.930627	0.102187	0.442459	1.18042	-1.45049	0.656055
LPC 16:0	-0.682923	0.867942	-1.09349	1.4522	0.133034	-0.676761
LPC 18:1	-0.11396	-0.867128	-0.665281	1.09169	1.38343	-0.828754
LPE 18:1	-1.23143	1.00772	0.149793	-0.573223	-0.653075	1.30021
MG 16:0	-0.270343	-0.180738	1.13112	-1.01587	1.29185	-0.956012
MG 18:0	0.061228	-0.480734	0.848691	-0.871861	1.48363	-1.04095
MG 18:2	-0.634057	-0.964345	0.3677	-0.427289	-0.164927	1.82292
