# Supplementary material for: The Storage Conditions of High-Fat Diet Are the Key Factors for Diet-Induced Obesity and Liver Damage
Source: Nutrients. 2022 May 26;14(11):2222. doi: 10.3390/nu14112222 (PMC9182774; doi:10.3390/nu14112222)
Supplement: Supplementary file 1 [file nutrients-14-02222-s001.zip › Supplementary Table S5.xlsx]

## Sheet: Description
Supplementary Table 5 Lipidomics of serum after oral gavage of sunflower oil for 0h or 2h （each column represents one biolgical repeat）
This is the untargeted lipidomics data of serum after oral gavage of sunflower oil for 0h or 2h in wild C57 B6/J mice. 0H-1 to 3 and 2H-1 to 3 are biological repeat of each group.

## Sheet: Information
Supplementary Table 5 Lipidomics of serum after oral gavage of sunflower oil for 0h or 2h （each column represents one biolgical repeat）
Name	0H-1	0H-2	0H-3	2H-1	2H-2	2H-3
AcCa(14:0)	0.65344	1.0879	0.77981	0.446006	0.426883	0.426883
AcCa(14:1)	0.454519	1.05583	0.766776	0.734183	0.507293	0.33122
AcCa(16:0)	0.762889	0.733877	0.795585	0.554003	0.500411	0.634869
AcCa(16:1)	0.620222	0.918469	0.715904	0.486767	0.490988	0.638069
AcCa(18:0)	0.432879	0.500045	0.682828	-0.65974	0.506081	0.305445
AcCa(18:1)	0.687624	0.653236	0.644226	0.672512	0.658493	0.644226
AcCa(20:1)	0.775284	0.604888	0.845781	0.467486	0.732399	0.212656
AcCa(24:0)	0.821433	0.217319	1.35717	0.254035	0.405155	-0.482409
Cer(d28:0)	0.915776	0.671025	0.0967342	-0.329652	-0.522453	-2.10056
Cer(d31:0)	-0.557272	0.852422	0.219196	-0.722307	-1.87234	-0.586911
Cer(d33:1)	0.0527886	1.84565	0.66993	-0.372864	-1.72687	0.0598234
Cer(d17:1_16:0)	-1.16494	-1.73562	-0.768751	0.313549	1.29123	0.851141
Cer(d34:0)	0.343226	1.06063	-0.446293	-0.482916	-0.76195	-1.99613
Cer(d16:0_18:0+O)	0.495516	0.646777	-0.572702	-0.97215	-0.433893	-1.41804
Cer(d34:1)	1.22934	1.51229	-0.739495	-0.168639	-1.08406	-1.27751
Cer(d18:1_16:0+O)	0.457868	0.641406	0.746564	-0.142052	0.871387	0.247122
Cer(d35:1)	-0.994322	1.04444	-0.236998	-0.292969	-1.45153	-0.463865
Cer(d35:2)	-1.16596	-0.977968	-1.11004	0.0873197	-0.188933	0.0351193
Cer(d36:0)	0.281382	0.35976	-0.411618	-0.135528	-1.09337	-1.86289
Cer(d36:1)	-0.650431	-0.12798	-0.761229	-0.884123	-0.644285	-0.286355
Cer(d37:0)	-0.730427	1.83282	0.364426	0.388008	-1.94136	-0.147972
Cer(d38:0)	0.83245	0.529816	0.219698	-0.127401	-0.982243	-1.49629
Cer(d38:1)	-0.158384	-0.935808	0.647981	-0.202933	-1.74144	-0.665776
Cer(d17:1_22:0)	-0.439089	-1.90122	0.592781	-0.508171	-0.260679	-0.508171
Cer(d39:1)	-0.791111	-2.31449	-0.0954917	0.550128	0.140536	0.844403
Cer(d18:0_22:0)	-0.0533493	-0.866838	0.00390118	1.03464	1.30035	1.29287
Cer(d40:2)	0.892597	-0.153704	0.594965	-0.549575	-1.32995	-1.7368
Cer(d18:2_22:0)	-0.1391	-1.70269	0.905839	-0.23238	-1.32391	-0.1391
Cer(d41:0)	-0.422673	-1.74963	-0.840335	-0.383435	0.19483	-0.129746
Cer(d41:2)	-1.26843	-0.778264	1.04057	-0.266917	-1.21347	-0.464099
Cer(d18:2_23:0)	0.222159	-1.03908	0.723064	-0.883224	-1.605	-0.316396
Cer(d18:1_24:2)	-0.207984	-0.777431	0.270691	-0.939665	-0.968472	-1.00955
Cer(d19:1_23:3)	1.40012	-0.469419	1.60754	0.0410194	-1.68206	0.164905
Cer(d18:1_25:1)	-0.111385	-0.467199	0.301602	-1.40956	-0.796257	-0.994311
Cer(d18:1_26:0)	0.123728	-0.753743	0.0592973	-1.00922	-1.41114	-0.489822
Cer(m18:0_22:0)	-0.7521	-1.07514	-1.79164	1.382	0.497869	0.480433
Cer(t18:0_16:0+O)	-0.698232	-0.871586	-0.504853	-1.30001	0.0889275	-0.408749
Cer(t34:0+O)	-0.422459	-0.843359	-0.20526	-0.961312	-0.601653	-0.843359
Cer(t18:0_20:0)	0.960704	-1.65079	-0.4721	-0.77879	-0.359146	0.0780924
Cer(t17:0_22:0)	0.27773	-2.4577	0.0436533	-0.393435	0.245651	0.075975
Cer(t39:0)	-0.791111	-2.31449	-0.0954917	0.550128	0.140536	0.844403
Cer(t40:0)	0.443455	-0.513116	1.01851	0.388232	0.582623	1.47116
Cer(t40:1)	0.892597	-0.153704	0.594965	-0.549575	-1.32995	-1.7368
Cer(t41:0)	0.262181	0.992235	2.04356	-1.23852	-0.850189	-0.37607
Cer(t17:0_24:1)	0.0834447	-0.966858	0.446979	-0.531721	-1.17523	-1.19787
Cer(t41:1)	-1.26843	-0.778264	1.04057	-0.266917	-1.21347	-0.464099
Cer(t42:1)	0.323865	1.61216	-1.383	-1.2346	0.99612	-0.371151
Cer(t17:0_25:1)	-0.184136	-0.947248	-0.594626	-0.572365	-0.560109	-1.02313
Cer(t18:1_24:0+O)	0.0740432	-0.89694	-0.065132	-0.376605	-0.965307	-1.33922
Cer(t18:0_25:0)	1.56664	-0.766184	0.813818	0.404821	-0.5222	-0.250233
Cer(t20:0_24:0)	0.86632	-1.58076	-0.265056	-0.03885	-1.12769	-0.740957
Cer(t18:0_26:0+O)	1.00795	-0.87042	0.251635	-0.253722	-1.4591	-1.05983
Cer(t20:1_26:0+O)	0.167407	-0.983813	0.0481971	-0.610542	-0.854799	-1.11104
ChE()	0.66648	0.66648	0.66648	0.66648	0.542538	0.66648
ChE(16:0)	1.10763	0.483905	1.55256	-0.740422	-1.56831	-1.04884
ChE(17:1)	0.637643	0.975682	1.0755	-1.24367	-1.27521	-1.34326
ChE(20:2)	-0.578367	-0.195137	-0.331298	-0.986024	-0.780271	-0.986024
ChE(22:6)	1.20829	0.82553	1.24742	0.0936474	-0.0897328	0.263501
DG(16:0e)	-1.00091	-0.611059	-0.346937	-0.579915	-0.591727	-0.805546
DG(6:0_10:4)	-0.161302	-0.566224	-0.219293	-0.771491	-1.06773	-0.987592
DG(18:2e)	-0.345346	-1.03724	-0.133391	-0.715525	-0.701441	-0.903964
DG(6:0_12:3)	-1.29349	-0.206591	-0.816835	-0.835959	0.13181	-0.595628
DG(8:0_11:3)	0.0191458	-0.92381	-0.6513	-0.567671	-0.558108	-1.11737
DG(20:0e)	0.000573178	-0.541883	0.447826	-0.57543	-1.77933	-0.753062
DG(20:1e)	-0.43569	-0.110855	-0.162258	-0.853952	-1.01152	-1.16475
DG(21:2e)	0.0298391	0.508099	-1.15707	-0.0847965	-1.91983	-0.189415
DG(23:2)	0.250192	0.546925	0.973043	0.590773	0.779599	0.606625
DG(24:0)	-0.461083	-0.292972	0.0249403	-0.441321	-0.971069	-1.45743
DG(24:2e)	-0.365737	-0.158501	-0.179203	-1.01821	-1.36697	-0.601197
DG(25:0)	-0.751012	-0.857901	-0.66062	-0.449068	-0.322148	-0.893292
DG(25:1)	-1.23757	-0.329554	-1.57724	-0.00925232	0.00405373	-0.181738
DG(26:0e)	-1.00185	-1.14075	0.156208	-0.152884	-0.604095	1.03988
DG(26:1e)	-0.0980085	-0.175246	-1.93782	-0.388333	-0.231211	-0.509484
DG(26:2e)	-0.659297	-0.340886	-0.290525	-0.701239	-0.884923	-1.01732
DG(16:0_10:3)	-0.702035	-0.342167	-0.064784	-0.934383	-0.454163	-1.24229
DG(16:1_10:2)	-0.249612	-0.508441	-0.337853	-0.90452	-0.683383	-1.14368
DG(8:0_18:3)	0.679366	0.29653	0.540571	-0.589424	-1.89663	-1.2236
DG(26:4e)	-0.440806	-0.0293629	-0.579649	-0.715744	-0.489837	-1.45431
DG(16:0_11:3)	-0.751012	-0.857901	-0.66062	-0.449068	-0.322148	-0.893292
DG(27:5e)	-0.99463	-0.282589	-0.385692	-0.0521517	-1.45576	-0.475725
DG(28:0e)	1.00873	-0.433574	1.62661	0.419621	-0.270353	0.727584
DG(28:2e)	0.25961	-0.0160068	0.942094	0.17588	0.164729	0.921403
DG(28:7e)	-0.968836	-0.312079	-0.806608	-0.729903	-0.415488	-0.690145
DG(29:1)	-1.28271	0.0543002	0.00665254	-0.69027	-0.856739	-0.859297
DG(29:3)	0.11008	-0.318881	0.533208	-0.394483	0.295912	-2.40233
DG(18:2_11:3)	-0.694341	-0.457395	0.101896	-0.88582	-0.809655	-1.03353
DG(30:0e)	1.19711	0.649799	1.01195	0.383318	0.295289	0.261926
DG(30:1e)	1.74502	-1.19744	0.958867	0.81201	-0.366305	0.272089
DG(30:3e)	1.00873	-0.433574	1.62661	0.419621	-0.270353	0.727584
DG(18:1_12:3)	-1.30204	-0.500332	-0.942775	0.0671502	-0.346174	-0.681052
DG(31:4e)	0.335229	-1.80649	-0.496467	0.436967	-1.0587	-0.0492932
DG(32:1e)	-0.0912188	-1.62093	-0.571148	1.40445	-1.33986	0.650192
DG(32:2)	0.759384	0.955671	0.756657	-1.28607	-1.22779	-1.43108
DG(33:4)	0.0711525	-0.274419	-0.124796	-1.41664	-0.399396	-0.99374
DG(34:1e)	-0.761474	-0.574272	-0.675243	-0.508113	-0.508113	-0.928257
DG(16:0_18:2)	-1.4447	-0.442984	-1.18836	-0.145	-0.0733491	-0.258829
DG(35:0e)	1.64615	0.169741	0.54644	-1.17525	0.182324	0.714371
DG(35:1e)	-0.516203	-1.04612	-0.725066	-0.485819	-0.599758	-0.563744
DG(35:2e)	-0.629306	-0.903503	-1.00239	-0.439945	-0.285786	-0.645069
DG(18:0_18:0)	0.272357	-0.498358	0.243762	-0.921157	-1.17176	-1.2758
DG(36:1e)	-1.16412	-0.409392	-1.8286	1.13428	1.23193	0.297569
DG(18:0_18:2)	-1.02901	-0.547222	-1.36662	-0.170416	-0.220157	-0.365857
DG(36:7e)	-1.52741	-0.598442	-1.08059	-0.0877642	-0.0210159	-0.190146
DG(37:3e)	1.66152	-0.0785746	0.392239	0.234686	-0.0785746	0.586066
DG(20:1_18:2)	-0.753152	-1.27838	-1.04147	-0.252574	-0.0356735	-0.329217
DG(18:1_20:3)	0.153372	-0.251513	1.54677	1.03755	-1.01655	0.353838
DG(38:7e)	-0.32101	-0.74761	-0.7373	1.31754	1.96535	0.326717
DG(22:0_18:2)	-0.93976	-0.77145	-0.990437	-0.356926	0.0286151	-0.77145
DG(40:8e)	1.20033	-2.08616	-0.644976	0.193839	1.28939	-0.139266
DG(24:0_18:2)	-1.01353	-0.412129	-0.296003	-0.867721	-0.821163	-0.482983
DG(55:3)	1.12261	0.902114	0.280379	0.280379	1.12261	-0.0310814
Hex1Cer(d15:0_18:1)	-0.0210775	-0.656179	-0.0543549	-1.63131	-0.388001	-0.760376
Hex1Cer(d34:1)	0.865109	1.05606	-0.307433	-2.09834	-0.395999	-0.762319
Hex1Cer(d18:1_18:0)	-0.155775	0.476463	-0.281388	-1.16492	-0.129835	-1.77931
Hex1Cer(d18:1_18:1)	-0.354866	-0.0710398	0.253174	-1.53119	-0.301407	-1.3014
Hex1Cer(d18:1_20:4)	0.826268	0.70604	1.14253	-1.55266	-0.768048	-1.45262
Hex1Cer(d18:1_22:1)	0.0933255	-0.105092	0.649263	-1.38328	-1.09395	-1.1813
Hex1Cer(d18:1_23:0)	0.684374	0.837943	1.08731	-1.7205	-1.1996	-0.875399
Hex1Cer(d18:1_25:0)	0.275071	-0.0925808	0.381101	-1.67361	-0.94806	-0.979014
Hex1Cer(d43:1)	1.13194	0.753343	1.34246	-0.340402	0.16541	0.405953
Hex1Cer(m21:0_18:1)	-0.312584	-0.381436	-0.283884	-1.33267	-0.688816	-0.775193
Hex1Cer(m17:0_23:0)	1.01123	0.366046	1.61491	-0.310881	0.299755	0.181288
Hex1Cer(m17:0_24:0)	-0.264341	-0.759972	0.0536415	-1.13943	-0.89977	-0.729735
Hex1Cer(t34:0)	-0.664939	-1.47609	-0.712806	-0.237254	-0.0427804	-0.516044
Hex1Cer(t18:0_16:0+O)	-0.15088	-0.16714	0.211131	0.0884101	1.22431	0.760817
Hex1Cer(t34:0+O)	-0.651159	-1.0467	-0.132107	-1.28186	0.230164	-0.695302
Hex1Cer(t18:0_16:1)	0.559975	0.457796	0.457796	0.613519	0.650401	0.540559
Hex1Cer(t40:0)	0.0531176	-1.53684	0.0531176	-0.605486	-0.0796618	0.0531176
Hex1Cer(t42:0)	0.74147	0.668804	0.952335	0.38742	0.502009	0.636095
Hex1Cer(t18:0_24:1)	0.878545	0.737274	0.960619	0.311294	0.439266	0.506246
Hex1Cer(t42:1)	-0.0414902	-0.19018	0.310429	-1.08333	-1.04598	-1.32263
Hex2Cer(d34:2)	0.887633	1.15453	0.706139	-0.440544	0.184066	-1.31551
Hex2Cer(t43:0)	-1.96581	0.357944	-1.44579	0.282542	0.469373	0.249318
Hex3Cer(d23:1_22:6)	-0.591769	0.339781	0.409796	-1.9543	-0.410973	-0.714166
LPA(16:0)	0.711032	0.818643	1.50167	-0.116016	0.158284	-0.39361
LPC(12:1e)	0.140441	-0.85781	0.3886	-0.112698	-1.45517	-1.2691
LPC(16:1e)	0.620114	0.836448	0.691462	0.63359	0.603351	0.542239
LPC(16:2e)	0.808393	1.42484	-0.0614374	0.765939	0.752391	-0.857903
LPC(18:0e)	0.829602	0.440354	1.01179	-1.30785	-0.870396	-1.30179
LPC(18:2e)	-0.103468	0.995411	0.753004	0.664004	0.817443	0.671924
LPC(18:3)	-1.93199	0.865427	0.887607	0.695371	0.59642	0.632828
LPC(18:4)	0.736603	0.787243	0.705096	0.570982	0.548531	0.619545
LPC(20:3e)	-0.942166	-0.41386	-0.766721	-0.909378	0.0173381	-0.662489
LPC(22:0)	1.04342	0.434277	1.17575	-2.15864	0.0141541	-0.6495
LPC(22:1)	0.695087	0.834833	0.896027	0.395242	0.553747	0.483687
LPC(24:0)	0.221868	1.06489	0.73381	0.191942	0.820851	0.781523
LPC(24:1)	0.18767	0.31882	0.38942	-2.62952	-0.0263414	0.31882
LPE(16:1)	0.548704	-1.03803	0.405417	-0.786478	-1.23451	-1.01008
LPE(16:1e)	0.535836	0.45092	0.873672	0.416637	1.02904	0.599865
LPE(18:2)	-0.389418	-1.26517	-0.88309	1.16544	1.51646	1.12694
LPE(19:0)	1.92634	-1.17468	0.925672	-0.406165	-1.03422	0.162904
LPE(20:3)	-0.295154	-0.94709	-0.644888	-0.644888	0.0982971	-1.26731
LPE(20:4)	1.74346	-1.66326	1.07299	0.410566	0.225797	-0.525683
LPE(20:5)	1.6064	-1.02734	0.740375	-1.22046	0.351434	-1.05956
LPI(20:3)	0.803668	-0.788046	0.635827	-2.15118	-0.049913	-0.507028
LSM(d20:0)	-0.50967	-1.63179	0.190147	-0.410877	-0.0398994	-0.335927
LSM(m17:1)	-0.989946	0.185898	-1.93806	-0.0295396	-0.135245	-0.178416
LSM(m20:0)	-0.92937	-1.1532	-0.0201055	-0.589496	-0.41395	-0.252007
PC(18:1)	0.468117	2.02552	-0.902789	0.899451	0.161871	-0.540479
PC(18:4)	0.90216	-1.47566	-0.324503	-0.661599	-1.34601	0.11131
PC(19:0)	-0.195846	1.64898	-0.559306	-1.29342	-0.636458	-0.996006
PC(19:2)	-0.57179	0.160767	-0.966998	-0.286049	-1.53366	-0.304938
PC(19:3e)	-2.06429	1.17234	0.150928	-1.20327	0.418441	0.698049
PC(20:0)	-0.663334	0.49186	-0.657717	-1.13704	-0.893938	-0.648459
PC(21:4)	1.0702	0.939203	1.01224	0.377524	-0.167687	0.464812
PC(23:0e)	0.276014	-0.117408	0.296179	-1.14429	-1.48503	-0.986508
PC(25:3e)	0.222749	0.0654747	-0.614721	-1.12417	-0.476827	-1.33819
PC(16:0_10:1)	0.226512	0.410536	-0.569592	-1.38456	-1.13739	-0.798993
PC(16:0_10:2)	-0.938	0.143883	-1.45471	-0.440561	-0.799779	0.0253112
PC(26:3e)	-0.483775	-0.261435	-0.688364	-1.05633	-0.732561	-0.686044
PC(16:0_11:1)	0.28789	-0.110331	0.302826	-1.53443	-1.06835	-0.999998
PC(27:2)	0.630287	0.39351	-0.528212	-1.28276	-0.221303	-1.39926
PC(28:0)	0.678454	0.827962	0.840828	0.430565	0.393085	0.713174
PC(28:2)	-0.381508	-0.351835	-0.461129	-1.04746	-0.780636	-0.86861
PC(18:1_10:1)	0.874088	1.05542	0.661382	0.582708	0.381312	0.340705
PC(16:1_13:0)	-0.357167	-0.562545	-0.292812	-0.679698	-1.13896	-0.749143
PC(30:0)	0.735689	0.812543	0.694264	0.657308	0.31107	0.722528
PC(30:1)	0.834273	0.674879	1.89702	-0.583386	-1.27362	0.330736
PC(15:0_16:0)	-0.0236607	0.562571	0.489334	-1.40651	-1.40651	-0.974152
PC(31:0)	0.700933	0.800565	0.734527	0.580638	0.504186	0.598666
PC(18:1_13:0)	0.771166	0.629735	0.857992	0.541582	0.547063	0.506201
PC(16:0_16:0)	0.682992	0.716358	0.738176	0.572392	0.590886	0.648231
PC(32:0)	0.81909	1.14449	0.911821	0.218746	0.218746	0.49551
PC(32:0e)	0.73104	0.690593	0.825455	0.528006	0.528006	0.606671
PC(32:1)	0.782381	0.782381	0.331622	0.693587	0.623312	0.734391
PC(16:0_16:1)	0.762482	0.591312	0.830452	0.6293	0.57584	0.550646
PC(16:0e_16:1)	-0.20496	0.0489556	0.655068	-0.53838	-2.08729	-0.56684
PC(32:1e)	0.641923	0.741444	0.804608	0.562401	0.526006	0.60577
PC(16:0_17:0)	-0.467673	0.0432223	0.457293	-1.47152	-1.13728	-0.705498
PC(15:0_18:1)	0.0740256	0.556991	1.64824	-0.831396	-1.61214	-1.06232
PC(33:1)	0.922125	0.757324	1.32303	0.213854	0.213854	0.298345
PC(33:1e)	1.43047	-0.355175	0.218496	-2.07445	-0.878421	0.386435
PC(33:2)	0.505564	0.558783	0.628057	0.795467	0.686066	0.779742
PC(15:0_18:2)	0.958157	0.663889	0.85807	0.470633	0.349799	0.407302
PC(33:4)	0.567145	0.346673	1.22079	0.159769	-0.351718	-0.0477039
PC(33:5)	1.13362	0.193849	1.49726	0.290551	0.0482281	0.378155
PC(16:0_18:1)	0.724325	0.754844	0.804854	0.700658	0.683086	0.288191
PC(34:1e)	0.75249	0.902329	0.840075	0.459393	0.437057	0.437057
PC(34:2)	0.663132	0.663132	0.663132	0.663132	0.663132	0.663132
PC(16:0_18:2)	0.725334	0.656818	0.6419	0.713945	0.68399	0.571295
PC(16:1_18:2)	-0.417871	-0.558871	-0.234096	1.22806	1.30886	1.3531
PC(16:1_18:3)	0.0940205	0.0940205	1.81836	-1.41644	-1.42319	-0.334166
PC(34:4)	0.699633	-0.11799	1.42362	0.318859	0.218188	1.03075
PC(35:1)	0.828335	0.828335	0.828335	0.453674	0.453674	0.554127
PC(17:1_18:1)	0.63135	0.855904	0.755766	0.721387	0.454189	0.554931
PC(35:4)	-1.01306	1.18004	-0.515755	1.05262	0.598431	1.27566
PC(35:5)	0.926931	0.657271	0.960538	0.496781	0.308407	0.334531
PC(15:0_20:5)	1.08181	-1.6326	0.349145	1.1432	0.659903	0.713385
PC(35:6)	1.07942	0.542895	0.959503	0.509185	0.39188	0.321816
PC(22:6_13:0)	1.50524	0.151452	1.62758	0.210341	-0.76692	-0.0452303
PC(36:1)	0.585614	0.617812	0.600078	0.663654	0.895081	0.617812
PC(36:4e)	0.841052	0.644279	0.990004	0.277865	0.347997	0.742846
PC(18:3e_18:1)	1.15871	-0.963829	1.29931	-1.554	0.550839	0.183041
PC(16:1_20:5)	0.848774	-0.261983	1.28168	-1.20064	-1.38595	-1.06714
PC(36:6)	0.261238	0.744549	0.787156	0.754255	0.668299	0.73469
PC(22:6_14:1)	1.16828	0.599813	1.36601	0.436714	-0.54557	0.0455429
PC(37:1)	0.728444	0.63929	0.712122	0.616222	0.611617	0.649456
PC(19:1_18:1)	0.777509	0.741016	0.813862	0.561594	0.510882	0.569079
PC(19:0_18:2)	0.698528	-1.84499	0.687048	0.801022	0.857722	0.832593
PC(17:0_20:3)	0.685695	0.743848	0.918319	0.638329	0.49128	0.480301
PC(37:3)	0.655433	0.673895	0.708014	0.614951	0.618382	0.702693
PC(37:4e)	-1.45485	-1.56569	-0.0556317	-0.386081	1.26762	-0.000911187
PC(17:1_20:4)	0.790322	0.722976	0.928486	0.544179	0.36493	0.439023
PC(17:0_20:5)	-0.044803	0.0711946	0.355968	-0.936958	-0.559062	-0.675213
PC(37:6)	0.722145	0.668828	0.831596	0.549652	0.592486	0.599904
PC(38:2)	0.858738	0.813287	0.851313	0.695846	0.375731	0.323738
PC(38:5)	0.743094	0.743094	0.743094	0.576832	0.566896	0.596964
PC(16:0_22:6)	1.01947	1.17046	1.01947	0.48725	0.117119	-0.24829
PC(38:6e)	0.672701	0.674616	0.727244	0.690567	0.58879	0.623009
PC(38:8)	0.867471	0.810881	0.779202	0.582412	0.485709	0.424867
PC(38:9)	0.259766	1.49153	0.459487	-1.44497	-0.915109	1.42412
PC(19:0_20:3)	-0.0438708	-1.45662	2.27056	0.262912	0.109006	0.0906052
PC(17:0_22:6)	1.05246	0.78924	0.87717	0.409561	0.308819	0.333354
PC(17:1_22:6)	0.579808	0.391493	0.889911	-1.25376	-1.43737	-1.26461
PC(39:7)	1.48709	0.939518	1.33806	-0.379846	-0.000765279	-0.618461
PC(40:3)	-0.194533	-1.3257	0.211433	-0.813817	-0.777834	-0.708502
PC(20:1_20:3)	1.42182	0.79008	1.43494	-0.568813	-0.0279364	-0.812767
PC(20:1_20:4)	0.9355	1.01648	1.05229	0.159213	0.587405	-0.0727567
PC(40:6)	0.487458	0.98826	1.10061	0.580497	0.0872853	0.580497
PC(40:6e)	0.555411	0.45336	0.920814	0.193895	-0.118858	0.212685
PC(18:2e_22:6)	-1.72029	0.140919	-0.869827	-0.0169172	-0.21381	-0.652068
PC(40:9)	1.01947	1.17046	1.01947	0.48725	0.117119	-0.24829
PC(41:6)	0.852782	0.67716	0.824364	0.580246	0.399512	0.561221
PC(20:4_22:6)	-0.0502314	-0.363264	-0.174894	-1.41886	-0.453572	-1.1301
PC(20:0_22:6)	-0.279136	-0.705194	-0.053897	-0.862625	-0.711611	-1.17683
PC(42:6)	0.877243	0.0172542	2.12304	-0.347921	-1.18661	0.321733
PC(20:1_22:6)	0.15527	-0.110976	0.176303	-0.930507	-1.01429	-1.54527
PC(42:7)	0.856916	0.783133	0.818157	0.556797	0.543525	0.391274
PC(20:2e_22:6)	0.634655	0.373724	1.50653	-1.33312	-0.808897	-0.808897
PC(20:3e_22:6)	0.649523	0.748189	0.556925	0.627546	0.715582	0.534877
PC(22:6_22:6)	0.509937	-1.43283	0.685008	-1.08148	-0.720323	-0.83032
PC(30:1_22:6)	0.406889	0.851525	1.09559	0.36758	0.30576	0.472856
PC(32:0_22:6)	-0.271229	-0.355582	1.12469	-1.93763	1.05317	0.764814
PC(32:1_22:6)	0.60845	0.793486	0.891393	0.628265	0.433317	0.60845
PC(34:0_22:6)	0.415495	0.806217	1.26038	0.785487	-0.0568263	-0.166674
PE(16:0e)	1.46148	0.408103	1.60702	-1.05179	-0.803147	-1.11758
PE(20:3e)	1.9076	-0.614279	0.816447	0.562776	0.343758	-0.0830448
PE(21:4)	0.90216	-1.47566	-0.324503	-0.661599	-1.34601	0.11131
PE(18:0_6:0)	-0.316576	0.0614504	-0.298154	-0.830724	-0.539131	-0.888151
PE(16:0_9:0)	0.945283	0.811288	1.12381	-0.434821	0.014914	-0.342575
PE(26:6)	0.613564	0.367284	1.19343	-0.379527	-2.12129	-0.870464
PE(16:0_16:1)	0.899804	0.420995	1.02603	0.414514	0.473656	0.651848
PE(32:1e)	-1.21774	0.104441	-0.792322	-0.664934	-0.373623	-0.707015
PE(16:0p_18:1)	-0.446159	-0.345959	0.134157	-1.46095	-1.38046	0.245952
PE(16:1_18:1)	0.850858	0.394805	0.917362	0.544924	0.592215	0.596913
PE(16:0_18:2)	-0.415914	-1.49717	-0.307401	0.817488	1.42128	1.44325
PE(16:1e_18:1)	-0.214795	-1.5863	0.123572	-1.04798	-0.636628	-0.0446987
PE(18:1_18:2)	1.12907	0.472321	1.12907	0.478249	0.283303	0.303245
PE(16:0_20:3)	0.76887	0.633036	0.781144	0.638945	0.540891	0.613302
PE(16:1e_20:4)	-0.179897	-2.48202	-0.0589472	0.212634	-0.00787785	0.917602
PE(16:1_20:5)	0.940427	-0.800272	0.940427	-1.13932	-1.33754	-0.67368
PE(16:1e_20:5)	0.865238	-1.35144	0.557386	0.991059	0.521714	1.10185
PE(37:0)	1.07224	1.13308	1.69861	-0.612937	-0.472333	-0.967283
PE(20:0_18:1)	-0.262432	1.22179	-0.262432	0.809832	1.6392	-0.147905
PE(20:0e_18:1)	0.122154	-0.961254	0.405824	-1.82656	-0.586467	-0.220909
PE(18:0_20:2)	0.628979	0.796934	0.722036	0.696322	0.494033	0.571822
PE(18:1_20:3)	1.91188	-0.0208009	1.4358	-0.976135	-0.883395	-0.412372
PE(18:0_20:4)	0.738002	0.370803	0.704858	0.561876	0.875145	0.601957
PE(18:0e_20:4)	0.647419	0.570703	0.697161	0.564553	0.676101	0.669028
PE(18:0p_20:4)	0.533596	-2.21738	-1.01861	0.358561	0.533596	1.03359
PE(18:0_20:5)	1.08181	-1.6326	0.349145	1.1432	0.659903	0.713385
PE(16:0p_22:6)	1.41126	-0.675157	1.94605	-0.26658	-1.00017	0.0123927
PE(18:2e_20:5)	-0.0860108	-2.38491	0.0545485	0.382581	0.172535	1.42106
PE(16:1e_22:6)	0.715039	-1.16893	1.17538	0.939031	0.352838	0.920674
PE(18:0e_22:5)	1.09359	-0.542898	1.26123	0.277976	-0.0662861	0.737686
PE(18:0p_22:6)	1.04543	-1.14126	0.802299	0.433142	0.950642	0.920382
PE(18:1e_22:6)	0.0363936	-1.86354	1.10571	0.0128708	0.871853	1.33794
PE(18:2e_22:6)	0.786469	0.312021	0.898854	0.592113	0.609804	0.726603
PE(20:4_22:6)	0.940666	-1.84953	0.410289	-0.684264	-1.02144	-0.185627
PG(11:0_16:0)	-0.417091	-0.506228	-0.159036	-0.76485	-1.14434	-0.842883
PG(17:0_18:2)	0.210265	-2.37884	0.29074	-0.245932	0.162242	0.523768
PG(18:0_18:1)	0.596826	0.523529	0.68262	0.662618	0.706765	0.696777
PG(18:1_18:1)	0.543864	1.0914	-1.15342	0.021474	0.930667	-1.9894
PG(18:1_22:6)	0.22686	-0.629413	0.197141	-0.995892	-1.06909	-1.16737
PG(22:6_22:6)	1.06329	0.524328	1.01898	0.664391	0.257698	0.317252
PI(16:2e_16:0)	0.211839	-0.110645	1.07078	-0.708782	-1.31586	-1.58805
PI(16:0_18:1)	1.08131	-1.02175	0.549738	-0.946669	0.140309	1.89836
PI(16:0_18:2)	1.11941	-1.09849	-1.32437	-1.01349	0.119329	1.6161
PI(15:0_20:3)	0.708765	-0.94913	0.708765	-1.76903	-1.13914	0.302549
PI(18:0_18:0)	1.68303	-0.146581	1.11598	-1.62003	-0.399394	0.714258
PI(18:1_18:1)	1.60825	-0.260307	1.02659	-1.87931	-0.817768	0.294447
PI(16:0_20:3)	0.924654	0.589287	0.841742	0.236678	0.489882	0.79294
PI(16:0_20:5)	0.626358	-1.49295	0.78932	-1.67881	-0.619311	0.865425
PI(17:0_20:4)	1.12067	-1.08663	0.937195	-2.01562	-0.175039	0.696896
PI(18:0_20:2)	1.50518	-0.520632	0.730252	-2.02967	-0.662629	0.539826
PI(18:0_20:5)	1.56344	-0.563936	1.18365	-1.49083	-1.04476	0.695225
PI(19:1_20:4)	0.83899	-1.41131	0.619033	-1.3217	-0.786437	-0.513418
PI(18:0_22:3)	1.31366	-0.488526	0.656393	-2.22707	-0.44069	0.146439
PI(18:0_22:4)	1.23538	-0.399879	0.641879	-2.06548	-0.985163	0.332709
PI(18:1_22:5)	1.0635	-1.39893	1.17377	-0.505803	-1.44639	-0.505803
PS(26:0)	0.781174	1.45785	0.396163	-0.0498747	-0.113767	0.425101
PS(26:1)	-0.102519	0.895025	-0.42277	-0.832105	-1.25638	-1.29886
PS(27:1)	0.0434996	0.856449	-0.336926	-0.917625	-1.49829	-1.08562
PS(28:2)	0.624519	1.03151	0.083956	-0.756056	-2.16025	-0.54561
PS(11:0_18:1)	0.914405	1.19777	-0.284286	-0.369222	-1.72205	-1.31111
PS(16:1e_20:4)	-0.572873	-0.407852	-0.245838	-1.05106	-0.703914	-0.886697
PS(18:2_20:4)	0.25074	-1.36809	0.640281	-0.995861	-0.410544	-1.15583
PS(18:2e_20:4)	0.757848	0.773892	0.959293	0.740225	0.591219	-0.0506447
PS(20:5_18:2)	0.00972695	-1.07145	0.300573	-0.699301	-1.03016	-1.03016
PS(38:7e)	0.0360538	0.0133007	-0.262378	-0.702981	-1.14993	-1.40718
PS(18:2_22:6)	0.936169	0.814375	1.35961	0.499275	-0.122758	-0.0691553
PS(18:3_22:6)	0.94185	-1.3782	1.25916	-0.684585	-1.13314	-0.847172
PS(20:2e_22:6)	0.176532	-1.09617	0.316475	-0.43484	-0.43484	-1.70402
SM(d28:1)	0.63114	0.829576	0.829576	0.515482	0.57571	0.568762
SM(d31:1)	-2.19088	0.107013	1.44715	-0.736103	0.0502239	0.107013
SM(d34:0)	0.17375	0.123189	0.467088	-2.1018	-0.732888	-0.606258
SM(d16:1_18:3)	0.555199	0.822058	1.02786	0.411772	0.675679	0.42914
SM(d36:4)	0.629672	0.806318	0.621094	0.688584	0.688584	0.544594
SM(d38:0)	-1.33335	-0.60072	-1.23439	-0.0407916	0.0406624	-0.376874
SM(d39:1)	0.833538	0.401066	1.09985	0.473137	0.466019	0.479083
SM(d40:1)	0.671267	0.698587	0.632998	0.442082	0.663681	0.865435
SM(d41:0)	-1.28636	-0.411294	-1.67243	0.102909	0.330424	-0.17529
SM(d18:1_23:0)	-0.905341	-0.394944	-1.35224	-0.40568	0.239032	-0.789689
SM(d42:1)	-0.0228995	-0.0396694	2.48837	-0.43764	-1.14963	-0.493208
SM(d42:3)	0.7621	0.710758	0.749267	0.565761	0.560544	0.6363
SM(d42:6)	0.736497	1.53336	0.280583	0.0053216	0.673727	-1.78361
SM(d43:2)	0.268104	0.304369	0.384226	-1.66628	-0.931479	-1.17939
SM(d44:5)	0.802318	0.794806	0.646207	0.578663	0.511662	0.606089
SM(t32:1)	-0.272421	-0.608796	-0.481609	-1.56637	-0.466695	-0.161724
SM(t34:1)	0.912727	0.961055	0.923643	-0.587554	0.725565	0.497095
SM(t34:2)	-0.203202	-0.401518	-0.0283888	-1.29338	-0.865517	-0.89498
SM(t39:0)	-1.1139	-0.55654	-1.35273	-0.0361032	-0.35093	-0.238339
SM(t41:1)	-1.39465	-0.840147	-1.2769	0.181757	0.235882	-0.189337
SPH(d18:0)	1.41023	0.950638	-0.157273	0.179695	-1.53846	0.950638
SPH(t17:0)	-1.03136	-0.282381	-0.597468	-0.803545	-0.776217	-0.366
TG(4:0_6:0_15:0)	-1.61355	-0.0868957	-1.61355	0.199244	0.21614	0.0548255
TG(6:0_10:3_10:4)	0.0833814	-0.428517	-0.444293	-1.06703	-0.918742	-0.900013
TG(4:0_6:0_17:1)	-0.689348	-0.73004	-0.664288	-0.532674	-0.607798	-0.766195
TG(11:0_6:0_10:2)	0.0776605	-0.346962	-0.238737	-1.0606	-1.27677	-0.718128
TG(27:2)	0.010744	-0.43091	-0.200314	-0.985398	-1.00554	-1.09671
TG(6:0_10:2_11:1)	-1.51251	-0.25161	-1.51251	0.0943709	0.103843	-0.0843238
TG(11:0_6:0_11:3)	-0.591908	-0.747923	-0.460221	-0.714936	-0.685214	-0.726992
TG(4:0_10:2_15:0)	-0.245536	-0.545482	-0.921707	-1.03146	-0.588178	-0.545482
TG(12:1e_6:0_11:2)	0.11008	-0.318881	0.533208	-0.394483	0.295912	-2.40233
TG(6:0_11:2_12:3)	-0.858642	-0.622384	-0.86957	-0.331755	-0.297214	-0.921214
TG(18:0e_6:0_6:0)	-1.10217	-0.640664	-0.532793	-0.112737	-0.247452	-1.1168
TG(18:1e_6:0_6:0)	0.392458	-0.76477	-0.615838	-0.115047	-1.15202	-1.21966
TG(8:0_11:2_11:2)	-1.19226	-0.646643	-1.14322	-0.296306	0.106064	-0.50245
TG(10:0_10:3_11:2)	-0.338126	-0.810747	-0.146012	-0.96432	-0.554044	-1.01395
TG(16:1e_6:0_10:1)	0.778041	0.975063	0.759263	-1.29928	-1.21657	-1.42062
TG(20:3e_6:0_6:0)	-0.0238979	-0.799696	-0.682847	-0.259697	-0.636777	-1.31546
TG(16:1e_6:0_11:3)	-0.0404721	-0.39158	0.0246628	-0.91797	-1.16019	-1.13457
TG(16:0e_6:0_11:4)	0.0316946	-0.30508	-0.095006	-1.42243	-0.350368	-0.990758
TG(16:0_6:0_12:1)	-0.00105994	-0.772474	-0.296357	-1.24514	-0.827718	-0.607134
TG(16:0_6:0_12:3)	-1.38632	0.406253	-2.02925	0.377329	0.765796	0.269316
TG(18:3e_6:0_10:2)	0.137991	0.00576666	-0.295204	-0.771488	-1.15143	-1.37166
TG(6:0_12:0_18:1)	-0.730459	-0.949913	-0.742589	-0.459788	-0.352672	-0.705851
TG(18:3e_9:0_9:0)	-1.20031	-0.711374	-1.14075	-0.194864	-0.0904166	-0.365785
TG(16:2e_10:1_10:1)	-1.34487	-0.165339	-1.24915	-0.288087	-0.157714	-0.400989
TG(12:1e_6:0_18:3)	-1.21702	-0.361978	-1.11621	-0.431721	-0.24791	-0.382908
TG(6:0_12:3_18:2)	-0.748928	-0.174523	-0.794456	-0.88987	-0.458144	-0.82996
TG(4:0_16:0_18:1)	0.866694	-0.474716	0.192786	-1.23059	-1.86119	0.148026
TG(18:2_10:1_10:4)	-1.17929	-0.301058	-1.18822	-0.414457	-0.158949	-0.484014
TG(16:0_12:0_12:0)	-0.632675	-0.819466	-0.0825084	-0.801867	-1.46397	0.325831
TG(16:0_6:0_18:2)	-0.858839	-1.00125	-1.37247	-0.26873	0.193511	-0.24357
TG(4:0_18:2_18:2)	-0.0613453	-0.140496	-0.53897	-1.3266	-0.133339	-1.3266
TG(16:0_12:0_14:0)	-0.288695	-0.903042	0.1542	-0.598464	-1.88474	0.69142
TG(16:0_8:0_18:1)	-0.702786	-1.62914	-0.336812	-0.498297	-0.620631	0.323646
TG(16:0_8:0_18:2)	-1.41434	-0.885782	-0.71246	-0.286706	-0.155848	-0.237221
TG(18:2_10:2_14:3)	-0.266823	-0.335533	0.130977	-0.506241	-1.65525	-0.859124
TG(16:0_11:4_16:1)	-0.492173	-0.141418	-0.312609	-0.947719	-0.836678	-1.08492
TG(16:0_14:0_14:0)	-0.0418455	-0.803324	1.36651	-1.05723	-1.17949	1.724
TG(26:0_6:0_12:1)	0.636851	-1.12465	1.00854	0.530053	-1.63092	-1.15682
TG(16:0_12:0_16:1)	-0.579121	-1.69998	0.372164	-0.229	-1.23839	0.948115
TG(8:0_18:1_18:1)	-0.793491	-1.28942	-0.527403	-0.37485	-0.730277	-0.0594785
TG(8:0_18:1_18:2)	-0.96087	-0.791814	-1.30541	-0.248628	-0.110546	-0.291605
TG(15:0_14:0_16:0)	0.161469	-0.387236	1.37902	-1.08224	-1.6016	1.47643
TG(16:0_11:2_18:2)	-1.44692	-0.657565	-0.857426	-0.160322	0.154496	-0.623326
TG(9:0_18:2_18:3)	-0.621586	-1.06003	-0.309973	-0.786642	-0.155158	-0.908656
TG(16:0_14:0_16:1)	0.704971	-0.216399	1.2466	0.439129	0.106669	1.19995
TG(16:0_12:0_18:2)	0.563663	-1.87578	1.46659	0.388715	-0.632706	0.960187
TG(16:1_14:1_16:1)	-0.716356	-2.17687	0.205092	0.290033	-0.267107	0.674729
TG(16:1_14:0_17:1)	0.69855	-0.780751	1.65158	0.0866894	-1.58123	1.09702
TG(18:1_11:2_18:2)	-1.6674	-0.25707	-1.28683	0.0431366	0.274625	-0.2738
TG(18:2_11:2_18:2)	-1.28581	-0.572953	-1.20107	-0.238248	0.013369	-0.344785
TG(16:0_16:0_16:0)	0.63912	0.493253	0.916837	-0.0796502	-0.126993	1.53481
TG(16:0_14:0_18:1)	1.06845	0.452548	1.1402	0.353489	0.107924	0.64058
TG(16:0e_16:0_16:1)	1.47825	-0.777092	0.570212	-1.44789	-1.34508	-0.164368
TG(16:0_14:0_18:2)	1.00696	-0.200174	1.00696	0.641441	0.315051	0.923855
TG(16:1_14:1_18:1)	0.614698	-1.1677	0.541757	-1.2284	1.49983	1.21016
TG(18:2_12:1_18:2)	-1.36161	-0.562693	-1.04085	-0.0881767	-0.377827	-0.200024
TG(15:0_16:0_18:2)	0.813098	-2.0666	0.361737	0.289893	-1.3139	0.869681
TG(16:0_16:1_18:1)	1.93165	0.493766	1.25528	-0.869754	-0.262252	-0.637172
TG(14:0e_18:1_18:1)	-0.474533	-0.611104	-1.65396	-0.224828	-0.202117	-0.434199
TG(16:0e_16:0_18:2)	1.8679	-0.885831	0.780014	-1.38225	-1.00038	0.426298
TG(16:0_16:1_18:2)	-0.380501	-0.726591	-0.268242	-0.701085	-0.890538	-0.939779
TG(16:1_16:1_18:1)	1.07689	-0.491228	0.993479	0.575084	0.873486	0.503211
TG(14:0_18:2_18:2)	-0.836935	-1.25343	-1.0701	-0.0132716	-0.231962	-0.252934
TG(16:0_16:1_18:3)	-0.929982	-1.3395	-1.16887	-0.0696588	-0.0353923	0.100136
TG(16:0_17:0_18:1)	-1.14327	-0.582502	-0.152678	1.24106	-0.485697	2.06248
TG(16:1_17:0_18:1)	1.15792	0.341706	0.830784	0.341706	0.341706	0.830784
TG(18:0_16:0_18:0)	0.304524	-0.641534	1.09036	-0.346305	-1.182	2.00202
TG(18:0_16:0_18:1)	-1.02829	-1.11017	-1.07674	-0.486803	-0.0960777	0.232911
TG(16:0_18:1_18:1)	0.873576	0.504348	0.706547	0.289208	-0.143405	0.203239
TG(18:1e_16:0_18:1)	1.7119	-0.0767194	0.590381	-1.09547	-1.7535	-0.32343
TG(16:1_18:2_18:2)	-1.38172	-1.29802	-1.17348	0.474194	0.569888	0.086981
TG(16:2e_16:0_20:3)	-0.355609	0.199593	-2.24795	-0.139817	-0.0879965	-0.174438
TG(16:1_18:2_18:3)	-0.992871	-1.343	-1.05163	-0.0466706	0.385599	-0.33774
TG(17:0_18:1_18:1)	1.17801	-1.31848	-0.275701	0.71692	1.1454	0.946976
TG(18:0_17:1_18:1)	0.0516709	-0.124425	1.02818	-0.771162	-1.21288	-0.21811
TG(18:1_17:1_18:1)	0.382149	-1.89461	-0.924776	-0.566147	-0.16485	0.382149
TG(18:2_17:1_18:2)	-1.39994	-0.672999	-1.37181	0.0434181	0.126624	-0.0494641
TG(18:0_18:0_18:0)	-0.504385	-0.194	-0.0388508	-1.05712	-1.62814	0.230733
TG(18:0_18:0_18:1)	-0.884057	-0.837395	-0.867993	-0.505332	-0.437136	-0.39796
TG(18:0e_18:1_18:1)	1.72586	-0.048833	0.360854	-1.42946	-1.54306	-0.186002
TG(18:0_18:2_18:3)	-1.35466	-0.372805	-1.66473	-0.0243532	0.275541	0.0626793
TG(16:0_18:1_20:4)	-0.915511	-0.945236	-0.765903	-0.514479	-0.406681	-0.360092
TG(18:2_18:2_18:2)	-1.59493	0.0610702	-1.7694	0.301576	0.301576	0.187298
TG(18:0_18:1_19:0)	-0.640308	-0.86122	-0.909907	-0.617054	-0.617054	-0.290412
TG(16:0_18:1_21:0)	0.142193	-0.472774	-0.0824238	-1.95863	-0.892369	0.294401
TG(19:0_18:1_18:1)	1.13114	-0.529149	0.254382	1.35845	0.234702	0.767596
TG(19:1_18:1_18:2)	-0.771184	-1.19812	-1.17795	-0.0808089	0.0572408	-0.445976
TG(19:1_18:2_18:2)	-1.17703	-0.436793	-1.44334	-0.18173	-0.137764	-0.192443
TG(18:0_16:0_22:0)	-1.03281	-1.41147	-0.262763	-0.655943	-0.47058	0.320135
TG(16:0_18:1_22:0)	-0.807053	-0.929781	-1.05901	-0.326477	-0.357445	-0.384446
TG(20:0e_16:0_20:1)	1.5662	0.71387	1.12518	-0.436976	-0.622439	0.289837
TG(20:0e_18:1_18:3)	1.63939	0.710488	1.1122	-0.338328	-0.894881	0.459848
TG(18:1_18:1_20:3)	0.536331	0.767873	-0.310391	0.68463	1.00103	0.84979
TG(18:1_18:2_20:3)	0.333988	-0.415008	-0.23199	0.990568	1.51907	0.990568
TG(18:0_16:0_22:6)	-0.279339	-0.065075	-0.065075	-0.88717	-1.28216	-0.981795
TG(20:2e_18:2_18:3)	-1.2576	-0.516677	-0.956614	-0.385023	-0.108269	-0.550374
TG(16:0_18:1_23:0)	-0.510948	-0.937092	-0.668879	-0.633203	-0.790535	-0.414264
TG(18:2_18:2_21:0)	-0.920369	-0.90191	-1.13947	-0.337698	-0.132676	-0.355675
TG(18:0_16:0_24:0)	-0.625844	-1.16098	-0.251612	-1.10236	-0.574274	-0.0190375
TG(18:0_18:1_22:0)	-1.03999	-0.830144	-1.17715	-0.136929	-0.207774	-0.347262
TG(18:0_18:1_22:5)	0.700173	0.461231	-0.122068	0.737543	1.44325	0.232578
TG(18:0_18:1_22:6)	0.795508	0.679796	0.569775	0.574106	0.737279	0.55009
TG(18:1_18:1_22:6)	0.824862	0.893351	-0.159073	0.824862	1.34895	-0.313856
TG(18:1_18:1_23:0)	-0.888987	-0.639076	-1.07158	-0.33843	-0.423813	-0.537407
TG(18:1_18:2_23:0)	-1.16393	-0.639108	-1.08915	-0.197409	-0.160668	-0.513216
TG(18:2_18:2_23:1)	-1.20711	-0.863845	-1.16109	-0.0968878	0.0665447	-0.337698
TG(26:0_16:0_18:0)	-0.588304	-0.451174	0.108403	-1.15093	-0.622393	-0.134789
TG(18:0_18:1_24:0)	-0.958212	-0.818451	-0.923109	-0.268361	-0.393833	-0.513272
TG(16:0_22:6_22:6)	0.536046	0.573392	0.157692	1.1195	0.960084	0.346422
TG(18:1_18:1_24:1)	-0.705966	-0.20545	-1.57875	-0.119166	-0.272442	-0.72872
TG(18:1_18:2_24:0)	-1.0682	-0.435802	-1.75992	0.151485	0.041024	-0.175666
TG(24:1_18:2_18:2)	-1.08607	-0.853509	-1.16161	-0.199784	-0.114474	-0.298009
TG(22:0_18:2_20:5)	-0.367499	-0.495331	-0.346608	-0.869691	-0.748354	-1.06246
TG(20:1_18:2_22:5)	-0.95015	-0.846946	-0.846946	0.200301	0.0829935	-1.18017
TG(20:1_18:1_22:6)	1.54288	1.20946	0.956506	-1.01803	-0.610099	-1.26835
TG(18:1_20:2_22:6)	0.409022	1.58841	0.0623991	1.01954	-1.77561	-1.02828
TG(25:0_18:0_18:1)	-0.492537	-1.25553	0.0732114	-0.824475	-0.899461	-0.244807
TG(18:1_22:0_22:0)	-0.599924	-1.06347	-1.24362	-0.103718	-0.234232	-0.449618
TG(18:2_22:6_22:6)	-0.913734	-0.598938	-1.19139	1.09056	1.9751	0.34768
TG(20:1_18:1_24:1)	-0.194404	-0.377543	-0.528853	-1.45856	-0.829797	-0.331289
TG(26:0_18:1_18:2)	-1.16327	-0.568122	-1.53264	0.0690095	0.0111591	-0.240446
TG(22:1_18:2_22:1)	-0.767318	-0.731605	-1.2489	-0.400356	-0.239974	-0.440902
TG(27:1_18:2_20:4)	-0.697641	-0.887865	-1.17255	-0.0511888	-0.101613	-0.823747
TG(30:1_18:1_18:2)	-0.562941	-1.47436	-1.23267	-0.243114	0.142029	-0.0379247
TG(26:1_18:1_24:2)	0.2432	-1.85545	-0.0612136	0.80028	1.05783	0.869711
Cer(d17:1_24:1)	-0.0798433	-0.690129	0.327687	-0.97582	-1.00802	-1.11163
Cer(d18:0_16:0)	-0.886449	-1.75806	-1.15132	0.648658	0.281716	0.337416
Cer(d18:1_16:0)	-1.22346	-0.626316	-1.37291	1.24143	1.41135	0.81444
Cer(d18:1_18:0)	-0.616846	-0.47182	-0.48421	-1.01962	-0.599659	-0.629661
Cer(d18:1_20:0)	-0.120307	-0.950147	0.255277	-0.778838	-0.766926	-1.22564
Cer(d18:1_22:0)	0.647717	0.495165	0.670092	0.679703	0.706479	0.709305
Cer(d18:1_22:1)	0.0649521	-0.574142	0.158232	-1.05865	-1.13942	-0.999756
Cer(d18:1_23:0)	0.678877	0.704611	0.751671	0.524954	0.576362	0.568159
Cer(d18:1_24:0)	0.729221	0.719565	0.799876	0.600682	0.515954	0.620521
Cer(d18:1_24:0+O)	0.0767893	-0.744772	-2.22444	1.00242	1.11225	-0.0450137
Cer(d18:1_24:1)	0.736269	0.704307	0.745722	0.600241	0.617848	0.555912
Cer(d18:2_24:0)	0.245055	-1.38291	1.16755	-0.763629	-1.59821	0.245055
Cer(d30:0)	0.744336	0.4884	-0.0705011	-0.81231	-0.675858	-1.67982
Cer(d32:0)	1.15979	1.02663	0.247901	0.00746917	-0.37423	-1.42118
Cer(d33:0)	-0.619022	1.3914	0.287822	-0.259128	-1.9124	-0.439316
Cer(d40:1)	0.606553	-0.518946	1.08455	0.48251	0.628208	1.21235
Cer(d42:2)	0.323865	1.61216	-1.383	-1.2346	0.99612	-0.371151
Cer(t18:0_16:0)	0.146283	-0.12244	0.152681	1.03127	1.12813	1.08634
Cer(t18:0_22:0)	0.357898	-1.42983	0.586847	0.56962	0.111352	1.81197
Cer(t18:0_23:0)	-0.353138	0.517268	0.667923	-1.27851	-1.17514	-1.20665
Cer(t18:0_24:0)	-0.115574	-0.95326	-0.776382	1.27855	1.4168	1.1971
Cer(t18:0_24:1)	0.058378	0.872863	0.0254925	-0.803565	-1.02592	-1.77755
Cer(t18:1_26:0+O)	-0.0787873	-0.875749	0.193611	-0.40097	-1.07302	-1.2889
Cer(t32:0)	0.315687	0.217858	-0.22756	-0.961408	-0.694496	-1.20539
Cer(t42:0)	-1.59117	0.819056	0.0161984	-1.31928	1.50653	-0.559973
ChE(16:1)	1.03099	1.37562	1.40244	0.028363	-0.966842	-0.473818
ChE(18:1)	0.918835	1.32774	1.22854	0.0277635	-0.0571346	-0.0347438
ChE(18:2)	1.0039	0.761008	1.06996	0.0603479	0.190426	0.689523
ChE(18:3)	1.31778	0.746129	1.59996	-0.694321	-1.41896	-0.201594
ChE(20:3)	0.961247	1.66531	0.631104	0.0290743	-0.222379	0.296688
ChE(20:4)	0.957984	1.32863	1.07969	-0.18792	-0.0762125	0.35447
Co(Q9)	-0.771529	-0.565073	-0.785574	-0.658922	-0.466912	-0.731977
DG(18:0_18:1)	-0.850272	-1.04328	-0.809973	-0.652456	-0.172585	-0.329183
DG(18:0e)	-0.498107	-0.757289	-0.0570234	-0.616742	-1.0122	-0.908226
DG(18:1_18:2)	-1.43554	-0.678286	-1.12454	-0.0906371	0.0188921	-0.218423
DG(18:2_18:2)	-1.12443	-0.51648	-1.50391	-0.121219	0.00741243	-0.259261
DG(22:3e)	-0.500136	-0.368619	-0.500136	-0.898929	-0.629812	-1.01965
DG(31:0e)	1.18762	0.364457	0.926055	0.348197	0.271945	0.724429
DG(31:1e)	-0.306307	-1.35788	-0.648861	-0.421046	-0.456979	-0.625962
DG(32:0e)	0.924647	0.398599	1.88864	0.0480787	0.0480787	-1.49862
DG(32:2e)	-0.790517	-0.735231	0.697121	-0.49286	-1.47465	1.80562
DG(33:0e)	0.18604	-1.55473	-0.906447	0.129817	-0.55359	-0.712762
DG(33:1e)	0.204949	-1.25333	-0.416241	-0.503325	-0.761352	-0.932949
DG(33:2e)	-0.793802	-1.19252	-1.09022	-0.114644	-0.252508	-0.273044
DG(33:3e)	1.18762	0.364457	0.926055	0.348197	0.271945	0.724429
DG(34:2e)	-1.26626	-0.753629	-1.59722	-0.0996307	0.126782	0.757511
DG(34:3e)	-0.717658	-0.450257	-1.32822	-0.354362	-0.473914	-0.511662
DG(34:4e)	-0.529401	-1.58393	-0.243924	1.45512	-1.30158	0.697456
DG(36:2e)	1.59164	0.0391903	0.839954	-0.993329	-0.0359638	1.20085
DG(36:3e)	-1.00939	-0.843848	-1.05441	-0.304308	-0.171	-0.429318
DG(36:4e)	-0.761474	-0.574272	-0.675243	-0.508113	-0.508113	-0.928257
DG(36:5e)	-1.25529	-0.540555	-0.881545	-0.321242	-0.395347	-0.440578
DG(36:6e)	-0.71624	-0.440123	-1.32443	-0.369461	-0.481097	-0.507822
DG(37:4e)	-0.756763	-0.931434	-0.822302	-0.0899901	0.0965265	-1.16168
DG(38:0e)	-1.01999	-0.461926	-1.3761	-0.200376	-0.178473	-0.463736
DG(38:1e)	-1.21247	-0.200081	-1.79054	0.0699168	0.135687	-0.120876
DG(38:2e)	-1.5975	-0.384888	-1.2246	0.00115022	0.0619135	-0.210511
DG(38:3e)	-0.79523	-0.632491	-0.856977	-0.470297	-0.477176	-0.73386
DG(38:5e)	-0.821337	-0.821337	-0.63497	-0.388232	-0.449232	-0.821337
DG(38:6e)	0.959705	0.590804	0.760695	0.289575	0.518883	0.760695
DG(40:0e)	-1.09635	-0.403266	-1.16214	-0.227654	-0.335787	-0.567392
DG(40:1e)	-1.17917	-0.274672	-1.60681	0.0248907	-0.0308174	-0.328429
DG(40:3e)	-1.02355	-0.46569	-1.37952	-0.196073	-0.170742	-0.459919
Hex1Cer(d18:1_16:0)	-0.54023	-0.186432	-0.429006	-0.840654	-0.775847	-1.09209
Hex1Cer(d18:1_20:0)	-0.641067	-0.606948	-0.20691	-0.908607	-0.641067	-0.89063
Hex1Cer(d18:1_22:0)	0.875476	0.713105	1.16183	0.161717	0.182148	0.567697
Hex1Cer(d18:1_24:0)	0.760667	0.717576	0.82497	0.274441	0.3389	0.521352
Hex1Cer(d18:1_24:1)	0.612129	0.61595	0.674621	0.287813	0.364857	0.364857
Hex1Cer(m22:0_18:1)	-0.393241	-0.167828	-0.338359	-1.11787	-0.486164	-0.872884
Hex1Cer(t34:1)	0.645356	0.71951	0.686663	0.546491	0.71951	0.639147
LPC(14:0)	0.716036	0.79699	0.738828	0.563383	0.421173	0.540463
LPC(15:0)	0.67252	0.726393	0.68443	0.680835	0.618006	0.612481
LPC(16:0)	0.162252	0.199443	0.637344	0.423789	1.0947	1.19149
LPC(16:0e)	0.706393	0.701408	0.724926	0.625313	0.549133	0.533505
LPC(16:1)	0.587881	0.523881	1.55505	0.185184	0.254634	0.578847
LPC(17:0)	0.627004	0.720772	0.647363	0.615795	0.669064	0.662114
LPC(17:1)	0.653341	0.697737	0.662358	0.636439	0.684116	0.641779
LPC(18:0)	0.731154	0.692349	0.731154	0.590033	0.631505	0.590033
LPC(18:1)	0.685292	0.696271	0.751129	0.642312	0.603118	0.603118
LPC(18:1e)	0.66519	0.81893	0.65215	0.5936	0.644053	0.55213
LPC(18:2)	0.667534	0.618388	0.541624	0.707891	0.724367	0.707891
LPC(18:3e)	0.717421	0.800318	0.723348	0.555983	0.555983	0.532743
LPC(19:0)	0.974568	0.658766	0.925638	0.736993	-0.623199	0.834272
LPC(19:1)	0.795845	0.808344	0.788013	0.46484	0.588557	0.522581
LPC(20:0)	0.740693	0.619565	0.75835	0.622308	0.632106	0.603995
LPC(20:1)	0.724723	0.75852	0.649572	0.609625	0.594154	0.616469
LPC(20:2)	0.789767	0.703507	0.70709	0.57695	0.638822	0.556509
LPC(20:3)	1.04828	1.286	0.766025	-0.147766	0.438588	0.236888
LPC(20:4)	0.770744	0.634554	1.1347	0.39184	0.634554	0.324492
LPC(20:5)	0.843042	0.688352	0.890749	0.490018	0.42795	0.453947
LPC(22:6)	0.881548	0.582262	0.7963	0.565007	0.600916	0.535872
LPE(16:0)	1.13135	0.498176	1.79614	-1.08232	-0.813139	-1.15355
LPE(18:0)	1.01319	0.653473	0.864382	0.208947	0.682585	0.471487
LPE(18:1)	2.18098	-0.184413	-0.737331	0.346271	-1.54678	0.31713
LPE(22:6)	2.05193	-0.520833	0.981721	-0.212583	-0.196825	0.483384
PC(14:0_22:6)	0.503959	0.105738	1.46264	-0.965523	-1.55683	-1.16258
PC(15:0_22:6)	0.56981	-0.555034	1.39542	0.414822	0.8899	0.720975
PC(16:0_11:2)	-1.143	0.13997	-0.947252	0.183101	-1.18662	-0.504069
PC(16:0_12:4)	0.927888	-0.297824	0.691122	-1.43188	-0.63286	-1.53346
PC(16:0_14:0)	0.760085	0.822932	0.799399	0.48952	0.471638	0.597047
PC(16:0_18:3)	0.323256	0.782117	0.589871	0.76963	0.711825	0.76621
PC(16:0_20:4)	0.873328	0.84279	0.1196	0.652791	0.721063	0.67662
PC(16:0_20:5)	0.866865	0.817369	0.765262	0.582211	0.492818	0.427334
PC(16:1_22:6)	0.737282	0.640803	0.851809	0.511176	0.603553	0.626851
PC(17:0_18:1)	0.768619	0.768619	0.795727	0.68035	0.659075	0.280731
PC(18:0_18:1)	0.698287	0.655252	0.698287	0.629063	0.658755	0.658755
PC(18:0_20:3)	0.615958	0.754791	0.663932	0.654253	0.688261	0.615958
PC(18:0_20:4)	0.60016	0.810971	0.594503	0.584388	0.757114	0.584388
PC(18:0_22:5)	0.866761	0.921965	0.886302	0.333771	0.505731	0.321343
PC(18:0_22:6)	0.715822	0.717625	0.750598	0.672845	0.732279	0.376063
PC(18:0e_18:1)	0.79535	0.27797	1.12821	-2.04382	-0.684618	-0.296963
PC(18:1_18:1)	0.739458	0.722339	0.739458	0.574727	0.587808	0.611958
PC(18:1_18:2)	0.604008	0.568635	0.582533	0.725458	0.775609	0.725458
PC(18:1_20:3)	0.719239	0.737178	0.668119	0.637508	0.737178	0.473791
PC(18:1_20:4)	1.55491	1.03196	0.653821	0.276083	0.0370771	-1.66553
PC(27:4e)	-0.641024	-0.295914	-0.481418	-1.00595	-0.619111	-0.872041
PC(34:0)	0.904399	1.19672	1.76693	-0.59838	-0.498922	-0.962687
PC(34:1)	0.151648	0.0244537	1.02046	0.946163	0.780968	0.798067
PC(36:2)	0.703577	0.703577	0.703577	0.654259	0.61962	0.600783
PC(36:5)	0.685063	0.672517	0.727979	0.657428	0.617641	0.633768
PC(37:4)	0.727658	0.797328	0.679062	0.597078	0.597078	0.558763
PC(37:5)	0.766676	1.03047	-0.349953	0.881764	0.621744	0.694945
PC(38:3)	0.696076	0.740957	0.696076	0.629189	0.629189	0.604696
PC(38:4)	0.747228	0.715192	0.737193	0.628505	0.584541	0.550883
PC(38:6)	0.681065	0.681065	0.681065	0.681065	0.579782	0.681065
PC(38:7)	0.878807	0.757196	0.897904	0.658567	-0.145336	0.740851
PC(39:6)	0.485743	0.386566	1.02425	0.696885	0.686828	0.65056
PC(40:10)	0.758739	0.626876	0.904772	0.456156	0.577817	0.6085
PC(40:5)	0.733475	0.792427	0.6774	0.571915	0.625847	0.588014
PC(40:7)	0.718202	0.702705	0.718202	0.625743	0.594177	0.625743
PE(16:0_16:0)	-0.0830785	1.85444	0.807468	-0.0715241	-0.336691	-0.378749
PE(16:0_18:1)	0.903711	-0.295264	1.63978	-1.04258	-0.996118	-1.34252
PE(16:0_20:4)	0.755324	0.652911	0.754536	0.627735	0.616856	0.583571
PE(16:0_20:5)	1.08031	0.111347	1.23156	0.47241	0.0921534	0.239598
PE(16:0_22:6)	0.761532	0.646636	0.784136	0.609364	0.576613	0.59475
PE(16:1_20:4)	1.23498	-0.0794519	1.51371	0.112956	-0.0645603	0.364224
PE(16:1_22:6)	1.34067	-0.447839	1.44401	-1.08893	-1.47822	-0.572882
PE(18:0_22:6)	0.56981	-0.555034	1.39542	0.414822	0.8899	0.720975
PE(18:0e)	0.867293	0.695835	0.769474	0.452165	0.593871	0.581899
PE(18:1_18:1)	0.929596	0.652571	0.894608	0.508687	0.388974	0.334276
PE(18:1_20:4)	0.926931	0.657271	0.960538	0.496781	0.308407	0.334531
PE(18:1_22:6)	1.91188	-0.0208009	1.4358	-0.976135	-0.883395	-0.412372
PE(18:1e)	2.18098	-0.184413	-0.737331	0.346271	-1.54678	0.31713
PE(20:4e)	1.85236	-0.80667	0.000929154	0.782177	1.05247	-0.998172
PE(20:5e)	0.98119	0.424191	1.14272	0.424191	0.424191	-0.618237
PI(16:0_20:4)	1.43055	-0.632851	1.12584	-1.23505	-0.366212	1.31532
PI(16:0_22:6)	1.75294	-1.41658	0.651843	-0.723688	0.109405	1.10791
PI(18:0_18:1)	1.64361	-0.159	1.33442	-1.53643	-0.792096	0.454048
PI(18:0_20:3)	0.939533	0.599428	0.724428	0.250915	0.543482	0.862189
PI(18:0_20:4)	0.894295	0.571051	0.743959	0.3265	0.511812	0.859454
PI(18:0_22:6)	1.27313	-0.858226	0.763893	-0.706318	0.205678	1.64657
PI(18:1_20:3)	1.58049	0.251011	1.14982	-1.74306	-1.01982	0.0802382
PI(18:1_20:4)	0.863775	0.578727	0.80147	0.444282	0.528126	0.743275
PI(18:1_22:6)	1.57036	-0.986169	0.940554	-1.51006	-1.02695	0.0650642
PS(27:0)	0.872811	1.17749	0.67084	0.438841	0.215262	0.379731
PS(34:4)	0.411594	0.507697	0.24298	-0.924222	-1.31478	-1.59436
SM(d32:1)	0.913051	1.22476	-0.41707	-1.07042	1.15395	0.785585
SM(d32:2)	-0.466298	1.24543	1.29879	1.00639	-0.341171	-0.634155
SM(d33:1)	0.633917	0.319974	0.987662	0.0814296	1.51437	-0.0266063
SM(d34:1)	0.712792	0.712792	0.692145	0.563292	0.639831	0.653988
SM(d34:2)	0.72649	0.674547	0.706265	0.563222	0.621161	0.69213
SM(d36:1)	-0.00336704	1.63139	-0.423906	-1.69463	0.8189	1.00402
SM(d38:1)	-1.63915	-0.171757	-1.32419	-0.0249489	0.249596	-0.278079
SM(d42:2)	0.759965	0.952745	1.02968	0.00505985	0.651411	0.414795
SM(t33:1)	0.961217	0.0225069	0.653511	-1.11895	-2.08398	-0.174195
SM(t33:2)	0.998688	0.782089	0.727823	0.546429	0.247861	0.596919
SPH(d16:0)	1.38311	0.82535	0.629034	-0.326643	0.271655	-0.428767
SPH(d17:1)	-1.04383	-0.0275676	-0.383071	-0.799679	-1.02384	-0.516513
SPH(d19:1)	-0.71555	-0.303919	-0.34271	-0.975182	-0.939646	-0.619021
TG(12:0e_6:0_6:0)	-0.699611	-0.253562	0.176526	-1.03539	-0.382827	-1.31799
TG(15:0_18:2_18:2)	-0.946859	-1.66065	-0.946859	0.150064	0.128106	0.0830936
TG(16:0_16:0_18:1)	1.09713	0.121129	1.44963	-0.0866141	0.26421	0.490058
TG(16:0_18:1_18:2)	0.813372	-0.826117	0.0512546	1.32514	0.268844	1.32514
TG(16:0_18:1_22:6)	1.09937	0.504861	0.732342	0.300972	0.828904	0.422865
TG(16:0_18:2_18:2)	-1.27203	-0.80117	-1.57338	0.24519	0.295244	0.049254
TG(16:1_17:1_18:1)	-0.618219	-1.97283	-1.06214	0.328648	0.328648	0.615282
TG(18:0_16:0_16:0)	-0.256145	-0.405634	0.770326	-0.483484	-0.302596	2.35582
TG(18:0_17:0_18:1)	0.00654616	-0.778152	-0.526568	-0.459886	-1.27097	-0.736114
TG(18:0_18:1_18:1)	-0.956767	-0.920368	-1.07374	-0.321664	-0.0280991	-0.474586
TG(18:0e_16:0_18:1)	1.85298	0.378305	0.918955	-1.1382	-1.40583	0.246713
TG(18:0e_20:1_20:1)	1.29116	0.543587	0.906709	0.308889	0.0625073	0.640146
TG(18:0e_8:0_9:0)	1.29091	-1.24354	1.37255	-0.303033	-0.253732	-0.335967
TG(18:1_18:1_18:1)	-0.995811	-0.508438	-1.0542	-0.411148	-0.411148	-0.508438
TG(18:1_18:1_18:2)	-0.946872	-0.512944	-1.03558	-0.0843868	-0.0415746	-1.08401
TG(18:1_18:1_22:0)	-1.01224	-0.469971	-1.32304	-0.176268	-0.20706	-0.540766
TG(18:1_18:1_24:0)	-1.03488	-0.488414	-1.3393	-0.178798	-0.314746	-0.369324
TG(18:1_18:2_18:2)	-2.05341	-0.0538544	-1.28811	0.342029	0.484879	0.342029
TG(18:1_18:2_22:0)	-1.7713	-0.31296	-1.351	0.229976	0.229976	0.0635742
TG(18:1e_16:0_16:0)	1.81142	0.31663	0.791231	-1.10621	-1.65409	0.100677
TG(18:3_18:2_18:2)	-1.40074	-0.538092	-1.44921	0.0444234	0.123897	-0.0777483
TG(20:0_18:2_18:2)	-0.758306	-0.284085	-1.02994	0.0410953	0.0152216	-1.48205
TG(20:0e_16:0_18:1)	1.79882	0.350031	0.885349	-1.24288	-1.4766	0.203451
TG(20:0e_18:1_18:1)	1.3798	0.69118	0.914172	0.14024	-0.123943	0.601309
TG(20:1_18:1_18:1)	-0.704532	-0.704532	-1.1919	1.16089	1.97573	0.101643
TG(22:0_18:2_18:2)	-1.49311	-0.0444994	-1.74359	0.165722	0.204786	0.0909694
TG(24:0_18:2_18:2)	-1.40347	-0.150689	-1.66911	0.171736	0.154569	-0.171544
TG(26:0_18:2_18:2)	-1.14767	-0.425571	-1.52908	-0.0546651	-0.0425442	-0.295355
TG(6:0_10:1_11:1)	-0.895654	-0.650067	-0.798867	-0.395213	-0.417488	-0.784411
TG(6:0_10:1_11:2)	-0.877912	-1.03958	-0.840118	-0.239281	-0.104639	-0.716946
TG(6:0_6:0_13:0)	-0.401168	-0.68346	-0.497964	-0.62187	-0.907225	-0.839041
TG(6:0_6:0_14:2)	0.137879	0.164513	0.183784	-1.44006	0.045234	-1.07721
TG(8:0_8:0_10:0)	-0.903169	-0.204493	-0.130695	-0.968724	-0.827854	-0.722591
TG(8:0_8:0_8:0)	-0.33501	-0.541668	-0.146883	-0.618134	-1.01574	-1.14426
