# Supplementary material for: The Storage Conditions of High-Fat Diet Are the Key Factors for Diet-Induced Obesity and Liver Damage
Source: Nutrients. 2022 May 26;14(11):2222. doi: 10.3390/nu14112222 (PMC9182774; doi:10.3390/nu14112222)
Supplement: Supplementary file 1 [file nutrients-14-02222-s001.zip › Supplementary Table S6.xlsx]

## Sheet: Description
Supplementary Table 6 Genes transcripts per million (TPM) expression of mice liver fed by HFDfre and HFDfri （each column represents one biolgical repeat）
This is the RNA-seq data of genes expression (transcripts per million-TPM) of liver in mice fed by high fat diet (HFD) stored in the freezer (fre) (HFDfre) and HFD stored in the fridge (fri) (HFDfri). HFDfre-1 to 5 and HFDfri-1 to 4 are biological repeats of each group.

## Sheet: Information
Supplementary Table 6 Genes transcripts per million (TPM) expression of mice liver fed by HFDfre and HFDfri （each column represents one biolgical repeat）
Gene symbol	HFDfre-1	HFDfre-2	HFDfre-3	HFDfre-4	HFDfre-5	HFDfri-1	HFDfri-2	HFDfri-3	HFDfri-4
0610005C13Rik	201.7	236.456	188.886	262.959	220.395	144.293	222.223	201.69	213.436
0610007N19Rik	0.82586	1.37528	1.21731	1.91891	1.53542	1.1594	0.271928	1.03294	0.909245
0610007P14Rik	49.1452	53.4351	42.3948	62.7818	51.4546	46.2689	61.1168	61.7119	65.0408
0610008F07Rik	8.21273	15.0857	9.33752	9.63814	8.7918	3.82774	5.87326	4.91967	7.2914
0610009B14Rik	0	0	0	0.06051	0	0	0	0	0
0610009B22Rik	27.7851	32.1372	31.5938	38.7557	34.5971	29.3961	38.1475	30.3868	32.6139
0610009D07Rik	14.1221	19.6346	18.4221	24.758	22.069	16.2084	30.1355	22.9871	26.4027
0610009E02Rik	0.678964	0.564051	0.415387	0.422766	0	0.317827	0.623339	0.44492	0.159874
0610009L18Rik	0.332735	0.59321	0.445934	0.179049	0.241649	0	0.215606	0	0.08833
0610009O20Rik	11.1617	14.8084	11.838	16.7517	13.9742	9.49135	16.5906	13.8336	15.6791
0610010F05Rik	2.23313	2.94703	2.17631	2.67745	2.5616	2.3205	4.25049	3.1928	4.09265
0610010K14Rik	2.46703	4.44146	3.50188	4.11692	4.26453	2.41309	2.6767	2.29207	4.03941
0610011F06Rik	191.783	165.372	170.095	239.957	195.369	155.524	170.252	179.41	166.878
0610012D04Rik	0	0	0	0	0.085012	0.14151	0.071732	0	0.148363
0610012H03Rik	11.6731	12.5806	17.856	23.7679	18.2399	11.1586	12.8794	17.0539	15.2416
0610025J13Rik	0.136357	0	0	0.155604	0	0	0	0	0
0610030E20Rik	6.25354	8.5152	7.14178	7.75429	7.35522	7.18099	10.4277	7.62164	10.1296
0610031J06Rik	16.2737	15.0637	14.0273	17.092	16.6447	14.1916	15.1639	14.559	16.2821
0610037L13Rik	12.7521	12.3583	12.8114	16.9295	21.8775	14.3435	15.0935	13.1693	15.4119
0610038L08Rik	0	0	0	0	0	0	0	0.086543	0
0610038P03Rik	0	0	0	0	0.05573	0	0	0	0.002722
0610039K10Rik	0.170048	0.045668	0.045366	0.361261	0.162337	0.057853	0.146109	0.083582	0.158293
0610040B09Rik	0	0	0	0	0	0	0	0	0
0610040B10Rik	2.12097	2.95005	1.53566	2.45704	2.3358	2.61891	1.49987	3.18676	1.56017
0610040F04Rik	0	0	0	0	0	0	0	0	0
0610040J01Rik	12.5949	17.617	15.8257	18.935	20.8524	15.6198	20.6731	20.1436	19.5273
0610043K17Rik	2.82349	2.81641	3.8352	4.46272	2.73894	3.51164	3.17934	2.97604	3.24541
1010001B22Rik	0.465908	1.20969	1.87459	1.35578	2.55272	1.09462	1.18477	0.480336	0.766086
1010001N08Rik	3.09308	2.07859	2.99951	3.23379	2.60837	1.95336	2.09511	2.12449	2.61146
1100001G20Rik	410.256	445.939	374.416	567.923	495.253	395.196	610.105	685.371	663.098
1110001A16Rik	11.2332	13.0209	16.7169	17.6341	17.7963	9.93085	9.77212	11.9054	9.6118
1110001J03Rik	46.0065	39.5916	47.6401	56.0657	64.2655	44.7767	45.0283	42.541	44.4431
1110002E22Rik	0.01547	0.011383	0.01655	0	0.016398	0.008833	0	0.026782	0.017231
1110002J07Rik	0.093305	0.289415	0.168117	0.15531	0.137496	0.130702	0.129257	0.123958	0.134884
1110002L01Rik	2.17648	1.76182	1.52567	1.22052	1.10366	1.94245	3.48399	2.02636	2.32428
1110004E09Rik	13.408	18.1035	19.4503	23.4626	19.4037	18.9253	19.8971	14.7719	16.8744
1110004F10Rik	21.1595	25.3533	25.699	31.7294	27.6094	25.6813	35.4214	34.416	30.2786
1110006G14Rik	2.21486	3.19266	4.12183	3.95354	3.88643	1.22778	3.03778	2.36981	3.33152
1110007C09Rik	12.4991	12.4717	9.38128	13.7274	12.9674	8.18061	10.5235	9.89933	11.4196
1110008E08Rik	0	0	0	0	0	0	0	0	0
1110008F13Rik	27.7061	42.6277	32.211	48.6249	40.7094	28.7641	72.708	57.9318	73.3226
1110008J03Rik	2.37716	3.34497	2.06229	2.43758	3.0984	1.54671	2.89394	2.87609	3.87483
1110008L16Rik	3.09111	3.67729	3.09399	4.30134	3.43789	3.16917	5.2272	3.80404	5.12924
1110008P14Rik	20.4436	15.8872	19.2392	25.2393	21.13	15.8853	17.3562	24.329	16.6973
1110012L19Rik	10.7878	14.5456	10.66	14.0674	13.1207	8.78519	9.62174	12.8115	13.2386
1110017D15Rik	0	0	0	0	0	0	0.291175	0	0
1110018N20Rik	0.184645	0.375488	0.895381	0.53315	0.475715	0.15895	0.557224	0.556619	0.328615
1110019D14Rik	1.6235	1.56088	2.43445	1.48007	1.74039	2.77024	1.85062	2.07931	1.98757
1110020A21Rik	3.90153	5.3889	6.64077	4.7625	4.77914	3.52096	2.71537	3.42867	4.1447
1110025L11Rik	0	0	0	0	0	0	0	0	0
1110028F11Rik	1.4074	1.97376	2.94242	3.54466	3.68451	1.45971	1.85956	2.18488	1.95184
1110032A03Rik	32.1151	29.5963	25.644	29.0868	31.6046	24.9074	25.1498	27.637	31.8428
1110032F04Rik	0	0	0	0	0	0	0	0	0
1110034G24Rik	7.35489	6.66378	6.38124	9.05047	7.67561	6.62204	7.79517	7.9547	9.46789
1110035M17Rik	0	0.308914	0.142542	0.253122	0.245222	0.160224	0	0.128442	0.164222
1110036E04Rik	0	0	0	0.107895	0	0	0	0	0
1110037F02Rik	1.95624	2.39541	2.10593	2.51787	2.15893	2.19414	3.95374	2.84163	3.31419
1110038B12Rik	15.231	17.9855	19.6261	21.499	20.9892	24.308	17.1409	17.6487	21.1797
1110038F14Rik	4.06116	5.80315	4.75096	7.7554	5.72485	4.63141	10.0497	5.56218	5.33955
1110046J04Rik	0	0.070053	0.184443	0.258947	0.361645	0.262809	0.165354	0.040275	0.170473
1110051M20Rik	2.24694	1.32267	2.02586	1.48596	1.98387	2.41187	0.963	1.86301	2.97847
1110054M08Rik	7.83078	7.61439	9.1093	8.7378	9.49171	4.81032	5.03079	5.94142	6.03415
1110057K04Rik	13.2269	17.5226	14.4992	18.7692	17.3767	16.0685	26.1406	22.2419	21.6272
1110057P08Rik	0	0	0	0	0	0	0	0	0
1110058L19Rik	22.3411	24.2586	25.2825	25.5224	33.8013	22.8871	24.6939	27.3534	26.5366
1110059E24Rik	10.4251	12.4573	12.1846	17.9925	15.7769	18.0346	26.4826	16.5641	18.443
1110059G10Rik	3.74609	4.24075	4.75404	6.07263	5.17332	6.25051	4.29174	4.99788	6.28245
1110059M19Rik	0	0	0	0	0	0	0	0	0
1110065P20Rik	7.48202	7.01925	12.0231	12.2482	14.474	10.4898	5.76227	6.91028	5.31015
1190002N15Rik	10.5995	10.1206	12.0917	12.1184	13.7011	12.4443	10.3484	12.6612	13.6711
1190003K10Rik	0	0	0	0	0	0	0	0	0
1190005I06Rik	4.38259	4.73115	4.88968	5.19174	4.3205	2.45902	2.48871	4.51702	3.64978
1190007I07Rik	19.3368	21.0144	18.8472	23.9033	22.7979	15.24	19.3095	19.4346	18.8806
1200007C13Rik	0.089207	0.10558	0.122581	0.134394	0.131433	0.116823	0.05531	0.671939	0.142728
1200014J11Rik	2.11542	2.58494	1.62298	2.32944	2.30577	1.66377	3.70941	2.74854	2.87781
1300002E11Rik	2.75222	5.05161	5.14705	4.39637	4.87588	5.14077	5.56388	4.94891	4.68309
1300002K09Rik	23.3358	30.524	23.2001	27.5464	31.0823	33.4293	36.8768	28.5097	38.4715
1300015D01Rik	10.7097	9.44728	15.5855	16.0818	12.1303	10.6897	9.17796	15.4699	9.7733
1300017J02Rik	239.42	258.22	228.141	295.413	263.651	279.977	313.429	275.279	324.099
1500002C15Rik	0.587234	0.813908	0.188996	0.33359	0.356846	0.31728	0.547529	0.390887	0.494409
1500002O10Rik	0	0	0	0	0	0	0	0	0
1500009C09Rik	0	0	0	0	0	0	0	0	0
1500009L16Rik	0	0	0	0	0	0.060822	0	0	0
1500011B03Rik	0.728727	0.860019	0.905307	0.718693	0.507907	0.928786	1.02447	0.720828	0.323949
1500011K16Rik	19.0075	16.0584	19.5209	29.6514	24.6097	19.8355	20.4039	16.0602	16.5248
1500012F01Rik	17.7127	19.8607	20.0933	20.1957	21.8777	16.697	14.8743	20.352	15.3589
1500012K07Rik	0	0	0	0	0	0	0	0	0
1500015L24Rik	0	0	0.061334	0.171968	0	0	0	0	0
1500015O10Rik	0	0	0	0	0	0	0	0	0
1500016L03Rik	0	0	0	0	0	0	0	0.124692	0
1500017E21Rik	61.6305	48.4202	68.2886	42.6224	71.4987	47.9876	48.7094	36.1014	58.7852
1500026H17Rik	0.490294	0.340707	0.852755	0.804577	0.814738	0.366958	0.603042	0.445804	0.404082
1500035N22Rik	0.060298	0	0	0.132072	0	0.099137	0	0	0.101951
1520401A03Rik	0	0.081661	0.026972	0	0	0	0	0.03549	0
1600002D24Rik	0	0	0	0	0	0	0	0	0
1600002H07Rik	88.2195	113.01	95.275	101.334	116.118	111.846	128.636	108.804	121.478
1600002K03Rik	6.25219	7.29891	7.6558	7.66081	9.56784	8.22502	6.83121	8.73727	5.76642
1600010F14Rik	0	0	0	0.217028	0	0	0	0	0
1600012H06Rik	14.8995	16.4057	17.4537	18.461	17.7187	16.9829	17.5307	16.2731	17.9353
1600012P17Rik	0	0	0	0	0	0	0	0	0
1600014C10Rik	75.4752	81.7198	75.4879	101.487	90.2646	70.3216	94.0226	91.3216	104.386
1600014C23Rik	0	0	0	0	0	0	0	0	0
1600014K23Rik	0	0	0	0	0	0	0	0	0
1600015I10Rik	0	0	0	0	0	0	0	0	0
1600016N20Rik	0.666466	0.983961	0.709253	0.796881	0.552461	0.325979	0.260941	0.53905	0.250313
1600020E01Rik	3.84208	5.66848	5.02442	4.22064	5.79284	3.59534	4.26651	4.06129	2.82529
1600025M17Rik	0	0	0	0	0	0	0	0	0
1600029D21Rik	0.790801	0.715158	0.348904	0.641954	1.05266	0.541908	0.820152	0.5608	1.01675
1600029I14Rik	0	0.181319	0	0	0.047723	0	0	0.095985	0
1700001C02Rik	0	0	0	0	0	0	0	0	0
1700001C19Rik	2.7558	4.34004	2.94854	4.07463	3.54384	2.51789	4.29491	4.61288	5.97434
1700001F09Rik	0	0	0	0	0	0	0	0	0
1700001G01Rik	0	0	0	0	0	0	0	0	0
1700001G11Rik	0	0	0	0	0	0	0	0	0
1700001G17Rik	0.276934	0.446893	0.125646	0.167897	0.226274	0.098897	0.237958	0	0.050682
1700001J03Rik	0	0	0.091311	0	0	0	0	0	0
1700001J04Rik	0	0	0	0	0	0	0	0	0
1700001K19Rik	0	0.390035	0.03105	0	0	0	0	0	0
1700001L05Rik	0.499453	1.0425	0.905773	1.14572	0.609081	0.846958	1.93744	0.686014	1.04397
1700001L19Rik	0	0	0	0	0	0	0	0.040621	0
1700001O22Rik	0	0	0.096396	0	0.023324	0	0	0	0
1700001P01Rik	0	0.115384	0	0	0	0	0	0	0
1700003D09Rik	0	0	0	0	0	0	0.058487	0	0
1700003E16Rik	0.737549	0.771131	0.932067	0.680239	0.694351	0.611376	0.796831	0.826339	0.641831
1700003E24Rik	0	0	0	0	0	0	0	0	0
1700003F12Rik	0	0	0	0	0	0	0	0	0
1700003F17Rik	0	0	0	0	0	0	0.075718	0.229952	0.034477
1700003G13Rik	0	0	0	0	0	0	0	0	0
1700003G18Rik	0	0	0.289801	0	0	0.394817	0	0.286144	0
1700003H04Rik	0	0	0	0	0	0	0	0	0
1700003M02Rik	0	0.053599	0	0	0	0	0	0	0
1700003M07Rik	0	0	0	0	0	0	0	0	0
1700006A11Rik	0	0	0	0	0	0	0	0	0
1700006D18Rik	0	0	0	0	0	0	0	0	0
1700006E09Rik	0	0	0	0	0	0	0	0	0
1700006J14Rik	0	0	0	0	0	0	0	0	0.033097
1700006P19Rik	0	0	0	0	0	0	0	0	0
1700007B14Rik	0	0	0	0	0	0	0	0	0
1700007G11Rik	0	0	0	0	0	0	0	0	0
1700007J10Rik	0.025221	0.032062	0	0	0	0	0.026935	0	0
1700007K09Rik	0	0	0	0	0	0	0	0	0
1700007K13Rik	0.198457	0.198264	0	0.104994	0.085856	0	0.506328	0.053875	0.355648
1700007L15Rik	0.93127	2.3415	1.36619	2.53105	1.66752	1.91733	1.22381	1.31541	1.51805
1700007M16Rik	0	0	0	0	0	0	0	0	0
1700007P06Rik	0	0	0	0	0	0	0	0	0
1700008A04Rik	0	0	0	0	0	0	0	0	0
1700008F21Rik	0	0	0	0	0	0	0	0	0
1700008I05Rik	0	0	0	0	0	0	0	0	0
1700008O03Rik	0.217337	0.069854	0.091304	0.05633	0.095259	0.118199	0	0.021193	0.075529
1700008P02Rik	0	0	0	0	0	0	0	0	0
1700009J07Rik	0	0	0.043881	0	0.071014	0	0	0	0
1700009N14Rik	0	0	0	0	0	0	0	0	0
1700009P17Rik	4.05387	2.92167	3.11856	3.86887	3.98327	3.00573	3.40506	2.73781	3.1073
1700010B08Rik	0	0	0	0	0	0	0	0	0
1700010D01Rik	0	0	0	0	0	0	0	0	0
1700010H22Rik	0	0	0	0	0	0	0	0	0
1700010I14Rik	0.168086	0.122176	0.12237	0.211489	0.304882	0.273665	0.21935	0.184906	0.133369
1700010K10Rik	0	0	0.122168	0	0	0	0	0	0
1700010K23Rik	0	0	0	0	0	0	0	0	0
1700010K24Rik	0	0	0	0	0	0	0	0	0
1700010L04Rik	0	0	0	0	0	0	0	0	0
1700011A15Rik	0	0	0	0	0	0	0	0	0
1700011E24Rik	0	0	0	0	0	0	0	0	0
1700011H14Rik	0.553626	0.258902	0.364482	0.429195	0.448916	0.543279	0.361711	0.469762	0.795748
1700011I03Rik	0	0	0	0	0	0	0	0	0
1700011J10Rik	0.85777	0.641725	0.974777	0.987171	1.09286	0.601108	0.547428	0.352159	1.10349
1700011L22Rik	0.074845	0	0	0	0	0	0	0	0
1700011M02Rik	0	0	0	0	0	0	0	0	0
1700012A03Rik	0	0	0	0	0	0	0	0	0
1700012B07Rik	0	0	0	0	0	0	0	0	0
1700012B09Rik	0	0	0	0	0	0	0	0	0
1700012B15Rik	3.19878	4.84177	4.78022	5.10556	4.07301	2.78772	4.84714	4.19181	4.85602
1700012C08Rik	0	0	0	0	0	0	0	0	0
1700012C14Rik	0	0	0	0	0	0	0	0	0
1700012L04Rik	0.462305	0.56667	0.601175	1.09018	0.630801	0.410534	0.679921	0.096911	0.270349
1700012P22Rik	0	0	0	0	0	0	0	0	0
1700013D24Rik	0	0	0	0	0	0	0	0	0
1700013F07Rik	0	0	0	0	0	0	0	0	0
1700013G23Rik	0	0	0	0	0	0	0	0	0
1700013G24Rik	0	0	0	0	0	0	0	0	0
1700013H16Rik	0	0	0	0	0	0	0	0	0
1700013N06Rik	0	0	0	0	0	0	0	0	0
1700014D04Rik	0	0	0	0	0	0	0	0	0
1700015E13Rik	0.229854	0	0.10098	0	0	0.05245	0	0	0
1700015F17Rik	0	0	0	0	0	0	0	0	0
1700015G11Rik	0	0	0	0	0	0	0	0	0
1700015O11Rik	0.074739	0	0.212556	0	0	0.251477	0	0.097388	0.129307
1700016C15Rik	0	0	0	0	0	0	0	0	0
1700016D06Rik	0	0	0	0	0	0	0	0	0
1700016D08Rik	0	0	0	0	0	0	0	0	0
1700016G14Rik	0	0	0	0	0.092854	0	0	0	0.145105
1700016H13Rik	0	0	0	0	0.102635	0	0	0	0
1700016K19Rik	0	0	0	0	0	0	0	0	0
1700016P03Rik	0	0	0	0	0	0.013839	0	0	0
1700017B05Rik	1.26798	1.0942	1.02465	2.20119	1.23133	2.52279	1.5989	1.59505	1.54104
1700017D01Rik	0	0	0	0	0	0	0	0	0
1700017G19Rik	0	0	0	0	0	0	0	0	0
1700017J07Rik	0	0	0	0	0	0	0	0	0
1700017N19Rik	0	0	0	0	0	0	0	0	0
1700018A04Rik	0	0	0	0	0	0	0	0	0
1700018A14Rik	0	0	0	0	0	0	0	0	0
1700018B08Rik	0	0	0	0	0	0	0	0	0
1700018B24Rik	0	0	0	0	0	0	0	0	0
1700018C11Rik	0	0	0	0	0	0	0	0	0
1700018F24Rik	0	0	0	0	0	0	0	0	0
1700019A02Rik	0	0	0	0	0.35018	0	0	0	0
1700019B03Rik	0.138897	0	0.031691	0	0	0	0.03737	0	0
1700019B21Rik	0	0	0	0	0	0	0	0	0
1700019D03Rik	0.058196	0.263242	0.225282	0.236807	0.27217	0.116737	0.193897	0.146768	0.077546
1700019E08Rik	0	0	0	0	0	0	0	0	0
1700019G06Rik	0.002825	0	0.064544	0	0	0	0	0	0
1700019G17Rik	3.21441	4.47777	4.00114	4.51443	4.00177	3.35151	4.68523	5.67494	5.0199
1700019G24Rik	0	0	0	0	0	0	0	0	0
1700019L03Rik	0.091475	0.218138	0.100611	0.099757	0.063348	0.137727	0.056136	0.229675	0.423998
1700019M22Rik	0	0	0	0	0	0	0	0	0
1700019N19Rik	0	0	0	0	0	0	0	0	0
1700019O17Rik	0	0	0	0	0	0	0	0	0
1700020A23Rik	0	0	0	0	0	0	0	0	0
1700020I14Rik	5.74233	8.38121	6.47419	6.34499	7.26719	5.07178	9.10171	7.63095	9.67615
1700020L24Rik	0	0.105029	0.038079	0	0	0	0	0	0.059689
1700020N01Rik	0	0	0	0	0	0	0	0	0
1700020N15Rik	0	0	0	0	0	0	0	0	0
1700021A07Rik	0	0	0	0.226243	0	0	0	0	0
1700021F05Rik	25.7909	23.7797	26.7324	23.2429	29.3506	22.0119	19.8959	20.886	23.4402
1700021F07Rik	0	0	0	0	0	0	0	0	0
1700021J08Rik	2.03926	1.91949	1.22806	0.941288	2.33717	1.1312	0.721781	1.13267	1.23828
1700021K19Rik	6.07329	6.83676	4.37007	6.37571	3.27653	4.84901	4.44998	6.9539	5.1491
1700021L23Rik	0	0	0	0	0	0	0	0	0
1700021N21Rik	0	0	0	0	0	0	0	0	0
1700021O21Rik	0	0	0	0	0	0	0	0	0
1700021P04Rik	0	0	0	0	0	0	0	0	0
1700022I11Rik	0.08098	0.248021	0.143768	0.273952	0.181555	0.162447	0.459379	0.251788	0.37364
1700022K14Rik	0.305177	0.099295	0.108202	0.362788	0.294388	0.284689	0.585237	0.131805	0
1700022N22Rik	0.863552	1.75683	0.337565	1.29272	0.404995	0.915822	0.827997	0.771954	0.257887
1700022P22Rik	0	0	0	0	0	0	0	0	0
1700023C21Rik	0	0	0	0	0	0	0	0	0
1700023E05Rik	0	0	0	0	0	0	0	0	0
1700023F06Rik	0	0	0	0	0	0	0	0	0
1700023H06Rik	0.261151	0.575995	0	0.139642	0.076499	0.354106	0.132013	0.183518	0.638034
1700023L04Rik	0	0.065355	0.046842	0.128979	0	0.236189	0	0	0
1700024B05Rik	0	0	0	0	0	0	0	0	0
1700024G13Rik	0	0	0	0	0	0	0	0	0
1700024N20Rik	0.789115	0.691106	1.13822	2.14279	0.283288	0.687727	0.819009	1.59492	0.552476
1700024P03Rik	0	0	0	0	0	0	0	0	0
1700024P04Rik	0	0	0	0	0	0	0	0.161002	0
1700024P16Rik	0.639855	1.21462	1.72627	2.58322	2.04525	0.658289	1.50282	2.08398	1.55444
1700025C18Rik	0	0	0	0	0	0	0	0	0
1700025D23Rik	0	0	0	0	0	0	0	0	0
1700025F22Rik	0	0	0	0	0	0	0	0	0
1700025G04Rik	0.196999	0.253827	0.215081	0.174637	0.232554	0.236823	0.428723	0.365896	0.255455
1700025N21Rik	0	0	0	0	0	0	0	0	0
1700025O08Rik	0	0	0	0	0	0	0	0	0
1700026D08Rik	0	0	0	0	0	0	0	0	0
1700026D11Rik	0	0	0	0	0	0	0	0	0
1700026J12Rik	0	0	0	0	0	0	0	0	0
1700026J14Rik	0	0	0	0	0	0	0	0	0
1700026L06Rik	0	0	0	0	0.305267	0	0	0	0
1700027A07Rik	0	0	0	0	0	0	0	0	0
1700028E10Rik	0.959116	1.5682	1.23436	1.17502	1.97296	1.41927	1.88172	2.04992	2.69241
1700028I16Rik	0	0	0	0	0	0	0	0	0
1700028J19Rik	0.133774	0.121676	0.35731	0.189228	0.329326	0.126239	0.128917	0.115417	0.055722
1700028K03Rik	0.08589	0.215873	0.122125	0.08783	0.075586	0.178988	0.055883	0.061873	0.063753
1700028N14Rik	0	0	0	0	0	0	0.053886	0	0.043287
1700028P14Rik	0	0	0	0	0	0	0	0	0
1700028P15Rik	0	0	0	0	0	0	0	0	0
1700029F12Rik	0	0	0	0	0	0	0	0	0
1700029H14Rik	0	0	0	0	0	0	0	0	0
1700029I15Rik	2.25946	3.40187	4.20401	3.01062	2.58438	3.21106	1.35743	1.4643	2.15028
1700029J07Rik	0.607841	0.523966	0.629135	0.436544	0.761746	0.386658	0.669391	0.320486	0.489796
1700029M20Rik	0	0	0	0	0	0	0	0	0
1700029N11Rik	0	0	0	0	0	0	0	0	0
1700029P11Rik	0	0	0	0	0	0	0	0	0
1700030A11Rik	0	0	0	0	0	0	0	0	0
1700030C10Rik	0	0.024081	0	0.024729	0	0.026126	0.14805	0.018017	0
1700030C12Rik	0	0	0	0	0	0	0	0	0
1700030C14Rik	0	0	0.580106	0.104502	0	0	0	0	0
1700030J22Rik	0.130968	0.298951	0.246875	0.106461	0.168572	0.24645	0.123606	0.161218	0.204613
1700030K09Rik	1.26477	2.41856	1.54581	2.35508	1.59413	2.06069	1.99034	1.43291	2.66171
1700030M09Rik	0	0	0	0	0	0	0	0	0
1700031A10Rik	0	0	0	0	0	0	0	0	0
1700031F05Rik	0	0	0	0	0	0	0	0	0
1700031F10Rik	0	0	0	0	0	0	0	0	0
1700034B16Rik	0	0	0	0	0	0	0	0	0
1700034E13Rik	0	0	0	0	0	0	0	0	0
1700034G24Rik	0	0	0	0	0	0	0	0	0
1700034H15Rik	0.096239	0.126498	0.064251	0.099724	0.080782	0.150161	0.258415	0.04174	0.039192
1700034J04Rik	0	0	0	0	0	0	0	0	0
1700034J05Rik	0	0	0.022404	0	0	0.02146	0	0	0
1700034O15Rik	0	0	0	0	0	0	0	0	0
1700034P13Rik	0.23771	0.403753	0.336156	0.667536	0.785438	0.241565	0.33378	0.402136	0.292449
1700036A12Rik	0	0	0	0	0	0	0	0	0
1700036O09Rik	0	0	0	0	0	0	0	0	0
1700037C06Rik	0	0	0	0	0	0	0	0	0
1700037C18Rik	0.635733	0.489204	0.381203	1.28256	0.431207	0.680156	0.282473	0.2116	0.413736
1700037F24Rik	0	0	0	0	0	0	0	0	0
1700037H04Rik	3.13175	3.78829	3.20736	4.25078	3.69015	1.92811	4.01999	3.8282	4.25525
1700039E15Rik	0.057575	0.09123	0.120662	0.226572	0.239613	0	0.191997	0.048382	0
1700039E22Rik	0	0	0	0	0	0	0	0	0
1700039M10Rik	0	0	0	0	0	0	0	0	0
1700040D17Rik	0.067156	0.089812	0.042237	0	0.113007	0.135053	0.264467	0	0
1700040F15Rik	0	0	0	0	0	0	0	0	0
1700040L02Rik	0.723262	1.46311	0.681703	0.654388	0.850429	0.724957	0.544561	0.558178	1.07485
1700040N02Rik	0	0	0	0	0	0	0	0	0
1700041G16Rik	0	0	0	0	0.016913	0	0	0	0
1700041M05Rik	0	0	0	0	0	0	0	0	0
1700042B14Rik	0	0	0	0	0	0	0	0	0
1700042G07Rik	0	0	0	0	0	0	0	0	0
1700042G15Rik	0	0	0	0	0	0	0	0	0
1700042O10Rik	0	0.056528	0	0	0.070318	0	0.051661	0	0
1700045H11Rik	0	0	0	0.165814	0.06216	0.3105	0.25644	0	0.184901
1700045I11Rik	0	0.017597	0	0.033454	0	0	0	0	0
1700046C09Rik	0	0	0	0	0	0	0	0	0
1700047A11Rik	0	0	0	0	0	0	0	0	0
1700047F07Rik	0	0	0	0	0	0	0	0	0
1700047I17Rik2	0.11093	0.803975	1.00007	1.19073	0.544671	0.039175	0.640962	0.26659	0.296276
1700047K16Rik	0.230792	0.105936	0	0.191808	0.214321	0	0.284855	0.163848	0.063109
1700048O20Rik	0.0675	0.236256	0.23053	0.529167	0.541212	0.31632	0.218161	0.100152	0
1700049E15Rik	0	0	0	0	0	0	0.087766	0	0
1700049E17Rik1	0	0	0	0	0	0	0	0	0
1700049E17Rik2	0	0	0	0	0	0	0	0	0
1700049G17Rik	0.586234	0.906353	0.978751	0.856959	0.882365	0.558864	0.629956	0.789937	0.910672
1700049J03Rik	0	0	0	0	0	0	0	0	0
1700051A21Rik	0	0	0	0	0	0	0	0	0
1700051O22Rik	0	0	0	0	0	0	0.088711	0	0
1700052N19Rik	2.7786	4.02177	3.42973	5.91987	4.45413	3.22741	6.34228	4.6052	5.39527
1700054K02Rik	0	0	0	0	0	0	0	0	0
1700054M17Rik	0.354288	0	0	0.383169	0	0	0.482209	0.194463	0.22856
1700054O13Rik	0	0	0	0	0	0	0	0	0
1700055C04Rik	0	0	0	0	0	0	0	0	0
1700055D18Rik	0.952472	0.779801	0.534965	0.749015	0.850493	1.14684	0.714869	0.469218	0.566009
1700055N04Rik	0	0	0.138086	0	0.186067	0	0	0	0
1700056E22Rik	0.234138	0	0.48443	0.529869	0.145294	0.102916	0.060738	0.225869	0.008208
1700056N10Rik	0.552353	0.278333	0.324721	0.413333	0.231511	0.448213	0.083075	0.08603	0.795912
1700057G04Rik	0.111726	0.106918	0.08065	0.511855	0.302905	0	0	0	0
1700057H15Rik	0	0	0	0	0	0	0	0	0
1700057H21Rik	0	0	0	0	0	0	0	0	0
1700058G18Rik	0	0	0	0	0	0	0	0	0
1700058P15Rik	0.221007	0.405847	0.304666	0.416986	0.781276	0.112498	0.510419	0.374989	0.102494
1700060C16Rik	0	0	0	0	0	0	0	0	0
1700060C20Rik	0	0	0	0	0	0	0	0	0
1700060J05Rik	0.086171	0.130006	0	0	0	0	0.155464	0	0.046344
1700061E18Rik	0	0	0.405692	0.151275	0.472921	0.222918	0.585481	0	0.186473
1700061F12Rik	0	0	0	0	0	0	0	0	0
1700061G19Rik	0	0.031952	0	0	0	0	0	0	0.032943
1700061H18Rik	0	0	0	0	0	0	0	0	0
1700061I17Rik	0.523219	0.257172	0.293137	0.534764	0.474587	0.453152	0.348708	0.513321	0.311487
1700061J23Rik	0	0	0	0	0	0	0	0	0
1700062I23Rik	0	0	0	0	0	0	0	0	0
1700063H04Rik	0	0	0	0	0	0	0	0	0
1700064E03Rik	0.371295	0.411274	0.293346	0.496248	0.516965	0.317465	0	0.173265	0.23072
1700064H15Rik	0	0	0	0.128388	0	0	0.074536	0	0
1700065D16Rik	0.032107	0.070097	0	0	0.025249	0	0	0	0
1700065I17Rik	0.046157	0	0	0	0	0	0	0	0
1700066B19Rik	0	0	0	0.03348	0	0	0	0	0.028199
1700066J03Rik	0	0	0	0	0	0	0	0	0
1700066J24Rik	0	0	0	0	0	0	0	0	0
1700066M21Rik	10.3477	11.3876	11.367	10.4057	14.5563	7.35862	9.57922	10.7327	12.6272
1700066O22Rik	0	0	0	0	0	0	0	0	0
1700067G03Rik	0	0	0	0	0	0	0	0	0
1700067K01Rik	0.281081	0.407249	0.359223	0.227611	0.428665	0.17774	0.059234	0.422678	0.150053
1700067P10Rik	0	0	0	0	0	0	0	0	0
1700069B07Rik	0	0	0	0	0	0	0	0	0
1700069L16Rik	0	0	0	0	0	0	0	0	0
1700071G01Rik	0	0	0	0	0	0	0	0	0
1700071M16Rik	0	0	0.025297	0.048528	0	0	0	0	0
1700074P13Rik	0	0	0	0	0	0	0	0	0
1700080E11Rik	0	0	0	0	0	0	0	0	0
1700080G11Rik	8.22166	8.13857	14.9281	10.3753	14.8613	6.65892	5.50248	7.41688	5.94927
1700080N15Rik	0	0	0	0	0	0	0	0	0
1700080O16Rik	0	0	0	0	0	0	0	0	0
1700081H22Rik	0	0	0	0	0	0	0	0	0
1700082M22Rik	0	0	0	0	0	0	0	0	0
1700084C01Rik	0	0	0	0.147756	0	0.095766	0	0	0.050946
1700084C06Rik	0	0.34657	0	0.100122	0	0	0	0	0
1700084J12Rik	0	0.057886	0	0	0	0	0	0	0
1700084M14Rik	0	0	0	0	0	0	0	0	0
1700085B03Rik	0	0	0	0	0	0	0	0	0
1700086D15Rik	0	0	0	0	0	0	0	0	0
1700086L19Rik	0	0	0	0	0	0	0	0	0
1700086O06Rik	0.789281	1.14867	0.887083	1.22363	1.19262	0.558194	0.636554	1.36704	1.22855
1700086P04Rik	0	0	0	0.07689	0	0.351893	0	0	0
1700087M22Rik	0	0	0	0	0	0	0	0	0
1700088E04Rik	0.138308	0.030481	0.126908	0.051931	0.36377	0.056631	0.072749	0.151695	0.218784
1700091E21Rik	0.359516	0	0.435383	0.172028	0.464511	0.363895	0.342474	0.565992	0.926387
1700092C02Rik	0	0	0	0	0	0	0	0	0
1700092C10Rik	0.21479	0.40431	0	0	0	0	0.153085	0.320412	0.373854
1700092C17Rik	0	0	0	0	0	0	0	0	0
1700092E19Rik	0	0	0	0	0	0	0	0	0
1700092K14Rik	0	0	0	0	0	0	0	0	0
1700092M07Rik	0	0.184925	0.327675	0.044871	0	0.351709	0.792711	0.011764	0.245996
1700093J21Rik	0	0	0	0	0	0	0	0	0
1700093K21Rik	0	0	0	0.064587	0	0	0	0	0
1700094C10Rik	0	0	0	0	0.084004	0	0	0	0
1700094D03Rik	1.82285	2.3676	2.53031	1.18304	1.97551	1.88856	1.86164	1.56431	1.82574
1700095A21Rik	0	0	0	0	0	0	0	0	0
1700095B10Rik	0	0	0	0	0	0	0	0	0
1700095B22Rik	0	0	0	0	0	0	0	0	0
1700095J03Rik	0	0	0	0	0	0	0	0	0
1700095J07Rik	0	0	0	0	0	0	0	0	0
1700095J12Rik	0	0	0	0	0	0	0	0	0
1700099I09Rik	0.303194	0	0.189366	0	0	0.203831	0.114673	0	0.046026
1700101E01Rik	0	0	0	0	0	0	0.331419	0	0
1700101G07Rik	0	0	0	0	0	0	0	0	0
1700101I11Rik	0	0.098174	0.346681	0.10818	0	0.124714	0.099402	0	0
1700101I19Rik	0	0	0	0	0	0	0	0	0
1700102P08Rik	0	0.262726	0.188817	0.378998	0.159191	0.515928	0.563452	0.645938	0.146441
1700104A03Rik	0	0	0	0	0	0	0	0	0
1700104B16Rik	0	0	0	0	0.141014	0	0	0	0.457091
1700106J16Rik	0	0	0	0	0	0	0	0	0
1700108N11Rik	0	0	0	0	0	0	0	0	0
1700109F18Rik	0	0.159987	0	0	0	0	0	0	0
1700109G15Rik	0	0	0	0	0	0	0	0	0
1700109H08Rik	0.097769	0.282016	0.099318	0.554743	0.22941	0	0.276476	0.122469	0.277599
1700109K24Rik	0	0.178862	0	0.013053	0	0.136128	0.122426	0.13384	0.143462
1700110I01Rik	0	0	0	0	0	0	0	0	0.006598
1700110K17Rik	0	0	0.076634	0	0	0	0	0	0
1700110M21Rik	0	0	0	0	0	0	0	0	0
1700111E14Rik	0	0	0	0	0	0	0	0	0
1700112D23Rik	0	0.102856	0.161797	0.3659	0.397238	0.210111	0.527748	0.21405	0
1700112E06Rik	0.195826	0	0.361453	0.501077	0.07634	0.173512	0	0.305605	0.16122
1700112J05Rik	0	0	0	0	0	0	0	0	0
1700112J16Rik	0.079339	0.088415	0	0	0.049683	0.07743	0.046207	0.071793	0
1700112K13Rik	0	0	0	0	0	0	0	0	0
1700112M01Rik	0	0	0	0.116642	0	0	0	0	0
1700113A16Rik	4.13043	7.41866	5.51469	7.14191	5.19773	2.99197	3.26237	4.37623	2.40068
1700113H08Rik	0	0.148395	0.058557	0	0	0	0	0	0
1700116B05Rik	0	0	0	0	0	0	0	0	0
1700119I11Rik	0	0	0	0	0	0	0	0	0
1700120B22Rik	0	0	0	0	0	0	0	0	0
1700120C18Rik	0	0	0	0	0	0	0	0	0
1700120E14Rik	0.068988	0	0	0	0	0	0.058953	0	0
1700120G11Rik	0	0	0	0	0	0	0	0	0
1700120O09Rik	0	0	0	0	0	0	0	0	0
1700121C08Rik	0	0	0	0	0	0	0	0	0
1700121F15Rik	0.420795	0.743473	0.701258	0.482053	0.89464	0.596146	0.169366	0.394224	0.24533
1700121N20Rik	0	0	0	0	0	0	0	0	0
1700122E12Rik	0.157764	0.538117	0.224379	0	0	0	0.046134	0	0
1700122O11Rik	0	0	0	0	0	0	0	0	0
1700123I01Rik	0	0.097351	0	0	0	0	0	0	0
1700123K08Rik	0	0	0	0	0	0	0	0	0
1700123L14Rik	0	0	0	0	0	0	0	0	0
1700123M08Rik	0	0	0	0.244673	0	0	0	0	0
1700123O12Rik	0	0	0	0	0	0	0	0	0
1700123O20Rik	11.1442	13.3595	13.3773	16.4189	14.1108	12.7062	16.0945	17.4966	13.4068
1700125G02Rik	0	0	0	0	0	0	0	0	0
1700125G22Rik	0	0	0	0	0	0	0	0	0
1700125H03Rik	0	0	0	0	0	0	0	0	0
1700125H20Rik	0	0	0	0	0	0	0	0	0
1700128E19Rik	0	0	0	0	0	0	0	0	0
1700128F08Rik	0	0	0	0	0	0	0	0	0
1700129C05Rik	0	0	0	0	0	0	0	0	0
1810007I06Rik	0	0	0	0	0	0	0	0	0
1810008B01Rik	0	0	0	0	0	0	0.01001	0	0
1810009A15Rik	20.2286	29.2862	25.7607	33.5194	31.9499	34.3583	36.0232	33.9121	30.8314
1810009J06Rik	0	0	0	0	0	0	0	0	0
1810009N23Rik	0	0	0	0	0	0	0	0	0
1810010H24Rik	1.55949	2.00347	3.17211	4.48295	2.38355	1.96641	2.48042	2.34602	2.4516
1810010K12Rik	0	0	0	0	0	0	0	0	0
1810011H11Rik	0.141636	0.448713	0.54172	0.368301	0.286149	0.350275	0.401501	0.288754	0.257637
1810011O10Rik	22.2514	40.7719	58.5002	82.1841	63.3777	13.8587	40.766	54.5886	56.7898
1810012K08Rik	0.469597	0.851012	0.381096	0.660342	0.884325	1.05863	0.529689	0.59576	0.694983
1810013D15Rik	0.329392	0.80529	0.981426	0.663921	0.308989	0.483165	0.405244	0.695384	0.235064
1810013L24Rik	7.22704	7.62981	7.09525	7.19455	7.58027	4.99193	7.92289	7.6812	9.25214
1810014B01Rik	1.28051	1.82133	1.40477	1.89773	0.890551	1.35505	3.26045	1.34301	1.51927
1810019D21Rik	45.1721	73.0391	58.3051	46.5121	61.4706	35.3072	29.1884	43.9711	41.2664
1810019J16Rik	1.86896	1.76972	2.10188	2.39808	2.61787	1.4537	2.92008	2.70115	2.34461
1810019N24Rik	0	0.300893	0	0	0.097312	0	0	0	0
1810020O05Rik	0	0	0	0	0	0	0	0	0
1810021B22Rik	3.36647	2.75975	3.18976	4.25303	4.82412	2.6788	4.97787	4.28584	3.27884
1810022K09Rik	47.8821	44.4997	60.0633	55.3679	70.6542	43.4515	42.6539	47.6205	43.4872
1810024B03Rik	1.27369	1.18994	1.32785	0.959812	0.872396	1.24135	0.726574	1.08731	0.855039
1810026J23Rik	5.34209	8.53737	7.27584	10.9516	8.63774	7.97012	13.5464	12.9762	13.2326
1810030O07Rik	2.24947	2.48858	2.13976	3.0341	2.00955	1.75524	2.8863	2.28624	2.71826
1810032O08Rik	2.53655	1.90591	3.26397	4.37678	2.53067	3.56468	2.78907	1.89468	3.60437
1810033B17Rik	0	0	0.207489	0	0	0.151508	0.133309	0	0
1810034E14Rik	3.91296	5.22914	4.48265	4.90169	3.94091	2.64801	2.96028	3.42506	5.3669
1810035I16Rik	0	0	0	0	0	0	0	0	0
1810037I17Rik	25.18	28.4308	30.0835	32.3384	37.2317	29.9526	27.5269	28.0404	27.2766
1810041L15Rik	0	0	0	0.011387	0	0	0	0.027694	0
1810043G02Rik	3.61985	3.6919	3.09132	4.51064	4.09136	2.74192	3.91152	2.97642	3.92458
1810043H04Rik	13.4509	15.5127	14.6061	20.9702	12.6563	13.2392	18.368	17.6269	12.1329
1810046K07Rik	1.23763	2.85291	1.22218	1.72222	1.76867	0.490746	1.40432	0.474135	2.61298
1810049J17Rik	0.006796	0	0.001436	0.045029	0	0	0.015243	0.017624	0.000411
1810055G02Rik	30.7193	37.1116	36.1491	55.0935	38.0011	45.5738	53.3035	54.6667	44.0594
1810058I24Rik	51.5828	56.4175	68.3453	62.1458	64.9563	39.7652	42.3409	54.6507	45.0928
1810058N05Rik	0	0.271488	0	0	0	0	0	0	0
1810059C17Rik	0.387019	0.231226	0.192702	0	0.245169	0	0	0	0
1810059H22Rik	14.9552	14.7967	12.678	10.8419	16.7177	7.22746	10.3108	6.98378	9.64212
1810062G17Rik	0.373121	0.44638	0.755054	0.199334	0.294669	0.384081	0.46471	0.675445	0.312027
1810062O18Rik	0	0.077805	0.333789	0.405691	0.130126	0	0	0.199364	0.277402
1810063I02Rik	0	0	0	0	0	0	0	0	0
1810064F22Rik	0.576235	0.399758	0.449941	0.534671	0.7856	0.180499	0.347179	0.173429	0.471161
1810065E05Rik	0	0	0	0	0	0	0	0	0
2010001A14Rik	4.73955	8.67112	7.69532	8.35368	8.70398	4.36317	7.34076	10.6605	7.63377
2010001E11Rik	0.034628	0	0	0	0	0	0	0	0
2010001M06Rik	0.999909	1.75897	1.36889	2.45969	1.1343	0.968361	1.3449	2.014	1.34703
2010002M12Rik	0.043065	0.071721	0	0.054134	0	0	0.036983	0.074302	0.050056
2010003K11Rik	32.1838	24.7626	41.6132	63.3196	42.4874	58.7413	31.7231	48.7022	21.4513
2010003O02Rik	5.67417	5.03973	6.33812	6.16516	8.0609	5.96606	4.72739	5.34657	5.32084
2010005H15Rik	0	0	0	0	0	0	0	0	0
2010007H06Rik	0	0	0	0	0	0	0	0.379512	0
2010012O05Rik	4.65266	4.72099	4.92241	5.86044	5.14392	3.95033	5.36615	5.00567	4.14614
2010012P19Rik	1.12085	1.93894	1.94842	2.19656	2.43013	1.16162	0.61952	2.27485	0.742043
2010013B24Rik	0	0	0	0	0.135163	0	0.25612	0	0
2010015L04Rik	0.045667	0.075685	0.058099	0.237689	0.151024	0.065497	0.081081	0.19303	0.118354
2010015M23Rik	0.320572	0.047079	0	0.159513	0.513053	0.20643	0.329806	0.262061	0.198832
2010016I18Rik	0.113323	0	0.102034	0.039238	0.115574	0	0.108772	0.282121	0.175261
2010106E10Rik	0	0.155111	0	0	0	0	0.046494	0	0
2010107E04Rik	227.436	220.874	246.638	248.945	280.108	204.51	200.343	236.068	212.88
2010107G12Rik	0	0	0	0.096407	0	0	0	0	0
2010107G23Rik	1.09935	1.22282	1.92079	2.14269	2.3017	0.670043	1.54791	1.79482	1.63193
2010109A12Rik	0.119836	0.103343	0.195292	0	0.131851	0	0	0	0.401582
2010109I03Rik	0	0.07448	0	0	0	0	0	0	0
2010110K18Rik	0.245647	0.097698	0	0.113171	0	0	0.090059	0.143141	0.118795
2010111I01Rik	3.63481	4.81327	4.31412	6.14322	5.97833	4.64621	5.60202	5.35715	4.53618
2010204K13Rik	0	0.159999	0.561659	0	0.308164	0.11472	0.075565	0.1774	0.156233
2010300C02Rik	0.035029	0.019266	0.006506	0.036673	0.036792	0.062943	0.02949	0	0.094146
2010300F17Rik	0	0	0	0	0	0.057291	0	0	0
2010315B03Rik	2.7359	6.43148	4.8803	4.48324	3.63409	3.92703	5.60226	5.33584	7.19399
2010320O07Rik	0	0	0.02197	0.053589	0	0.163887	0	0	0
2200002D01Rik	10.055	6.9787	12.9285	10.7168	12.6912	11.7472	9.30165	8.31641	7.52289
2200002J24Rik	0	0	0	0	0	0	0	0	0
2210008F06Rik	0.082167	0.159703	0	0.078006	0	0.118484	0	0	0
2210010C04Rik	0	0	0	0	0	0	0	0	0
2210011C24Rik	0.140849	0.10886	0.352446	0.474999	0.533791	0.211785	0	0.136997	0
2210013O21Rik	1.65938	1.06155	1.30806	1.89691	1.36782	0.964186	1.42939	0.964566	1.68291
2210016F16Rik	7.89118	8.98783	10.4622	10.5093	11.9998	10.2349	8.99128	8.94459	8.56279
2210016L21Rik	8.0222	8.10788	8.58364	12.0767	9.26037	9.4999	11.299	8.35893	9.80838
2210017G18Rik	0.073656	0	0	0	0	0	0	0	0
2210018M11Rik	1.68013	1.54872	1.29663	1.4261	1.86642	1.51729	2.31605	1.47095	1.90636
2210019I11Rik	0	0	0	0	0	0	0	0	0
2210404O07Rik	0.803861	0.736949	0.834732	0.808968	0.680933	0.480018	0.349283	0.299488	0.684982
2210404O09Rik	0.419036	0.523977	0.716676	0.592484	0.743891	0.893129	0.672555	0.416179	0.779729
2210406O10Rik	0.185665	0.227193	0.383433	0.48748	0.887768	0.821133	0.393679	0.559194	0.397924
2210407C18Rik	0	0	0	0	0	0	0	0	0
2210408F21Rik	7.71721	11.4946	10.0119	15.1867	9.79956	8.07924	12.7781	14.3175	11.4799
2210408I21Rik	0.263906	0.192272	0.41932	0.572296	0.297581	0.16341	0.477417	0.267128	0.402628
2210411M09Rik	0	0	0	0	0	0.057647	0	0	0
2210414B05Rik	0	0	0	0	0	0	0	0	0
2210417A02Rik	2.09061	3.32192	4.48688	3.84217	3.30364	4.18991	3.87084	1.26393	2.54594
2210417K05Rik	0	0	0	0	0	0	0	0.046751	0.048544
2210418O10Rik	1.50878	2.37694	1.74418	2.43067	2.3112	1.47254	3.79584	2.6389	3.24047
2300002M23Rik	0	0	0	0	0	0	0	0	0
2300003K06Rik	0	0	0	0	0	0	0	0	0
2300005B03Rik	0	0	0	0	0	0	0	0	0
2300009A05Rik	12.4056	10.3101	11.276	12.5202	12.2093	9.50377	9.30197	9.54971	9.45383
2310001H17Rik	20.652	27.3671	20.5691	19.7423	29.2823	17.9437	29.4462	20.8374	27.3562
2310001K24Rik	0	0	0	0.2334	0.287043	0	0	0	0.06221
2310002F09Rik	0	0	0	0	0	0	0	0	0
2310002J15Rik	0	0	0	0	0	0	0	0	0
2310002L09Rik	0	0	0	0	0	0	0	0	0
2310003H01Rik	1.48182	1.67961	1.80835	1.7796	1.90797	1.05152	1.94891	1.67699	1.76008
2310003L06Rik	0	0	0	0	0	0	0	0	0
2310005A03Rik	0.951796	0.909932	0.816046	0.995456	1.00595	0.429176	0.675326	1.71675	1.29611
2310005G13Rik	0	0	0	0	0	0	0.022468	0	0
2310007B03Rik	0	0	0	0	0	0	0	0	0
2310007L24Rik	0	0	0	0	0	0	0	0	0
2310009B15Rik	4.72499	4.51768	3.95872	7.50275	6.1594	5.621	5.18102	6.17054	4.55403
2310010G23Rik	0	0	0	0	0	0	0	0	0
2310010J17Rik	3.02198	2.9665	3.93675	4.58097	4.74083	2.36945	3.13392	2.95955	2.42336
2310011J03Rik	8.32565	8.76358	8.04081	11.8932	10.1951	8.16035	10.8328	7.99345	11.4491
2310014F06Rik	0	0	0	0	0	0	0	0.118715	0
2310014L17Rik	0	0.023815	0.089417	0.021496	0.053686	0.240226	0.103235	0.106177	0
2310015A10Rik	0.488307	0.664957	0.430043	0.770048	0.5945	1.1279	0.835845	0.414266	0.866516
2310015B20Rik	0	0	0	0	0	0	0	0	0
2310016D23Rik	0	0	0	0	0	0	0	0	0
2310016G11Rik	0	0	0	0.23096	0.036383	0	0.390764	0.163103	0
2310022A10Rik	1.57772	1.88942	1.22541	2.42489	1.70867	1.53837	2.22885	1.98296	2.34452
2310022B05Rik	4.5674	5.45178	5.13307	5.49956	5.41808	6.09137	6.2495	5.39852	5.19735
2310026I22Rik	0	0	0	0	0	0	0	0	0
2310026L22Rik	0	0	0	1.1275	0	0	0	0	0.227082
2310030G06Rik	14.3761	12.659	16.1271	14.2614	14.8317	16.7156	18.4748	13.2284	14.9967
2310031A07Rik	0.475758	0	0.269763	0.376293	0	0.566716	0.426294	0.507845	0
2310033P09Rik	3.01977	4.41342	6.34174	6.86663	6.05078	4.69595	3.99827	4.18769	4.40113
2310035C23Rik	2.37329	3.26481	2.84711	2.49836	3.18178	1.85538	2.94694	3.04996	2.94509
2310036O22Rik	41.606	43.487	57.9096	65.413	50.634	49.9737	38.923	37.2089	34.4105
2310039H08Rik	52.4593	48.1944	43.7594	69.8934	40.2667	50.5015	56.4279	56.8122	38.0225
2310040G07Rik	0	0	0	0	0	0.003104	0.239666	0	0.024178
2310042D19Rik	0	0.06604	0.030703	0.021081	0	0.053673	0.061149	0.042221	0.022953
2310043D23Rik	0.034298	0	0.041777	0	0	0.019051	0	0	0.07416
2310043M15Rik	0.039136	0.140625	0.241569	0.339019	0.286401	0.227813	0.062815	0.488265	0.054567
2310044G17Rik	8.27964	10.0581	10.7286	14.8455	11.5435	13.5755	14.0257	14.7617	14.651
2310044K18Rik	0	0	0	0	0	0	0	0	0
2310045N01Rik	13.6016	14.427	16.3452	17.7707	16.5394	15.0268	22.7757	16.4787	17.3234
2310047M10Rik	3.77183	2.98455	3.19249	4.94985	3.23956	2.22884	3.61227	3.99034	4.08433
2310050B05Rik	0	0	0	0	0	0	0	0	0
2310050C09Rik	0	0	0	0	0	0	0	0	0
2310057J18Rik	0	0	0	0	0	0	0	0	0.123156
2310057M21Rik	0.40825	0.771896	0.605976	0.668487	1.01728	0.780348	0.96934	0.776811	0.783489
2310057N15Rik	0	0	0	0	0	0	0	0	0
2310058D17Rik	0.075731	0.230129	0.206093	0.21762	0.264757	0.21785	0.135255	0.04774	0.299494
2310061I04Rik	23.9246	21.9001	21.2489	30.7008	24.3876	15.7117	20.0898	17.8944	21.5556
2310061N02Rik	0	0	0	0	0	0	0	0	0
2310065F04Rik	0	0	0	0	0	0	0	0	0
2310067B10Rik	4.57994	5.59676	4.9349	5.47558	4.75524	3.80513	5.67469	4.73593	5.72828
2310069G16Rik	0	0	0	0	0	0	0	0	0
2310075C17Rik	0	0	0	0	0	0	0	0	0
2310079G19Rik	0	0	0	0	0	0	0	0	0
2310081O03Rik	0	0	0	0	0	0	0	0	0
2410002F23Rik	4.39493	4.09451	3.5861	4.96792	5.63244	5.15834	4.89856	5.02081	3.41706
2410003L11Rik	0	0.209881	0	0.138218	0.223463	0	0	0.250969	0.217106
2410004B18Rik	3.40169	4.30763	3.7317	4.15916	5.96307	3.65042	6.71942	5.53099	4.1849
2410004I01Rik	0	0	0.033126	0	0	0	0	0	0
2410004N09Rik	17.4275	25.1761	17.3356	25.4262	13.7738	13.5722	18.6072	13.9332	11.1958
2410004P03Rik	0	0	0	0	0	0.095069	0	0	0
2410006H16Rik	21.6031	21.0712	19.8761	36.0221	25.5412	17.4691	29.243	27.9481	25.1512
2410012M07Rik	0	0	0	0	0	0	0	0	0
2410015M20Rik	61.4858	69.3194	59.3934	90.3772	80.2473	59.1691	96.7035	93.6794	94.0923
2410016O06Rik	1.75081	1.94601	1.66793	2.66547	2.2029	2.65053	2.61748	1.69528	1.8606
2410017I17Rik	0.08002	0	0	0	0.021266	0.058651	0	0	0
2410018L13Rik	0	0	0	0.010162	0	0	0	0	0
2410018M08Rik	18.2152	23.9671	26.1926	25.2717	19.5959	19.4197	17.7515	24.895	16.8343
2410019O14Rik	0	0	0	0	0	0	0	0	0
2410057H14Rik	0	0	0	0	0	0	0	0	0
2410066E13Rik	0	0.10021	0.126624	0.187628	0.074509	0	0.082638	0.088887	0.286222
2410076I21Rik	0.250739	1.10787	0.408426	0.825771	0.774945	0.573427	1.75777	0.709184	0.237564
2410080I02Rik	0.244095	0.208694	0.485022	0	0	0.315897	0	0	0
2410088K16Rik	0	0	0	0	0	0	0	0	0
2410089E03Rik	0.216051	0.326699	0.340033	0.254097	0.367711	0.302878	0.450465	0.313914	0.83843
2410114N07Rik	0	0	0	0	0	0	0	0	0
2410124H12Rik	0	0	0	0	0	0	0	0	0
2410127L17Rik	3.95173	5.41791	3.51926	4.37174	4.3784	3.74557	7.83904	7.24628	8.01027
2410131K14Rik	1.06301	1.56627	0.981226	1.44592	1.37985	0.715556	1.79105	1.73854	1.77095
2410133F24Rik	1.12205	1.06383	1.91076	2.29311	1.50108	1.01098	0.986913	1.6256	1.41213
2410137F16Rik	0.609656	0.578493	0.482956	0.490303	0.897232	0.52867	0.359431	0.528786	0.502417
2410137M14Rik	0	0	0	0	0	0	0	0	0
2410141K09Rik	0	0	0	0	0	0	0	0	0
2410152P15Rik	0	0	0	0	0	0	0	0	0
2500002B13Rik	0.505311	1.01492	0.692497	0.657704	0.440657	0.585653	0.479125	0.704871	0.863683
2500004C02Rik	1.28895	0.548379	0.97276	1.15186	1.51554	1.35377	1.11258	0.788711	1.52696
2510002D24Rik	9.39511	11.673	9.81914	14.8195	11.7312	11.2424	15.4482	11.4976	12.1108
2510003D18Rik	0	0	0	0	0	0	0	0	0
2510003E04Rik	5.2613	7.49674	5.14793	7.87434	7.94329	6.24836	9.97607	7.89568	8.5424
2510009E07Rik	0.990855	0.857189	0.655857	0.888102	0.819532	0.543612	1.00748	0.787789	1.07246
2510016G02Rik	0.089751	0	0	0.299225	0.018274	0.080638	0.048529	0	0.068324
2510039O18Rik	7.73879	10.2847	8.40613	12.5921	10.9133	9.12592	12.1371	11.1722	10.5182
2510046G10Rik	1.09991	0.769506	0.932569	1.76776	0.392319	1.10542	1.67314	1.61187	0.839422
2510049J12Rik	11.3085	11.221	11.6706	18.7512	14.5756	9.56947	14.6497	13.4862	12.0897
2600006K01Rik	0	0	0	0	0	0	0	0	0
2610001J05Rik	4.26825	8.49409	5.65616	7.71214	6.68625	5.35874	5.17482	5.71236	6.25503
2610002J02Rik	4.27829	4.68132	4.16566	6.44336	5.52902	5.87072	6.07122	5.4343	7.08589
2610002M06Rik	2.23363	2.68811	1.93634	2.28719	2.97417	2.3274	3.92428	2.88749	3.65072
2610008E11Rik	1.49934	1.92119	1.77622	1.46668	1.83849	1.62091	1.72429	1.41319	1.89164
2610015P09Rik	1.25854	1.25577	1.60944	2.21527	1.5296	1.06792	1.54139	1.18593	1.67167
2610017I09Rik	0	0	0	0	0	0	0	0	0
2610018G03Rik	0.201403	0.160816	0.097753	0	0.126177	0.142652	0.197357	0.091084	0.137891
2610019E17Rik	2.49072	2.76278	1.96617	1.50961	2.30198	3.66187	1.84011	1.38626	1.77309
2610020C07Rik	0.126868	0.203294	0.211411	0.066387	0.086716	0.201581	0.098052	0.05453	0.212763
2610020F03Rik	0	0	0	0	0	0	0.1465	0	0
2610020H08Rik	2.06044	1.86346	2.12017	2.07293	3.47484	1.52583	2.73361	2.11934	3.32443
2610021A01Rik	2.21914	2.67808	3.51375	2.85955	3.21738	2.48014	3.58094	2.76534	3.71566
2610027K06Rik	0.06247	0.18039	0	0.032377	0.024041	0.053502	0	0.118916	0.140167
2610028E06Rik	0	0	0	0	0	0	0	0	0
2610028H24Rik	0	0	0	0	0	0	0.074566	0.056458	0.047495
2610034B18Rik	2.28347	3.40361	1.89738	3.85414	3.47804	3.44136	3.9629	4.14338	3.55421
2610034M16Rik	0	0	0	0	0	0	0	0	0
2610035D17Rik	0.172141	0.439016	0.168891	0.180192	0.218165	0.045925	0.138741	0.562972	0.504896
2610035F20Rik	0	0	0	0	0	0	0	0	0
2610037D02Rik	0.188568	0.094942	0.023966	0.207093	0.019786	0.042393	0.153288	0.153107	0.102792
2610042L04Rik	0	0	0	0	0	0	0	0	0
2610044O15Rik8	1.59512	2.57998	0.945292	1.98821	1.55813	2.04509	1.66417	2.10219	3.07653
2610203C20Rik	0.207435	0.168261	0.138544	0.082372	0.205056	0.070957	0.038024	0.077046	0.177663
2610203C22Rik	0.382343	0.317202	0.111025	0.526813	1.13158	0.302054	0.268984	0.234518	0.466908
2610204G07Rik	0	0	0	0	0	0	0	0	0
2610204G22Rik	1.02932	1.84557	1.08292	0.414422	1.51609	0.976388	0.594701	0.400076	1.11079
2610206C17Rik	0	0	0	0	0	0	0	0	0
2610207O16Rik	0	0	0	0	0	0	0	0	0
2610301B20Rik	2.46775	3.47282	3.50834	3.16634	4.07521	4.35497	3.83534	3.79769	4.21063
2610303G11Rik	0	0	0	0	0	0	0	0	0
2610305D13Rik	0.174223	0.06939	0.784701	0.379277	0.576232	0.196692	0.282916	0.794362	0.259621
2610307P16Rik	0.023613	0	0.057362	0.020506	0.031853	0	0	0	0
2610316D01Rik	0	0	0	0	0	0	0	0	0
2610318N02Rik	0	0.046671	0	0	0	0	0	0	0
2610507B11Rik	11.136	15.4255	13.8485	18.0864	14.9843	13.7551	24.9328	18.518	20.6912
2610507I01Rik	3.36401	5.33071	4.74781	5.50042	3.0085	2.29082	6.24028	3.60644	5.96777
2610524H06Rik	0.17806	0.27188	0.226985	0.414122	0.449317	0.314664	0.112989	0	0.248017
2610528A11Rik	0	0	0.104024	0	0	0	0	0.253429	0
2610528J11Rik	12.0346	13.388	9.4612	14.1627	14.807	10.0437	13.7597	12.5273	18.0362
2700012I20Rik	0.544174	0.559574	0.23263	0.62321	0.946204	0.204199	0.246978	0.453771	0.382158
2700016F22Rik	0	0.033933	0.061572	0.104434	0.029692	0.036132	0	0	0.027185
2700029M09Rik	3.68069	4.27205	4.66065	5.59531	5.72864	4.19296	5.00792	3.49212	5.01026
2700033N17Rik	0.660108	0.685442	0.736973	0.617637	0.676847	0.796758	0.462962	0.287433	0.478242
2700038G22Rik	0.224671	0.102546	0.360052	0.229646	0.206951	0.304087	0.480992	0.075968	0.015619
2700046A07Rik	0	0	0.034994	0.264111	0	0	0	0	0.163917
2700046G09Rik	0.461965	0.888643	0.613896	0.931075	0.789778	0.786471	0.626205	1.1023	0.563933
2700049A03Rik	0.200046	0.3491	0.245343	0.450214	0.256819	0.447717	0.696459	0.340043	0.484318
2700050L05Rik	3.06808	5.12648	6.35694	4.66448	7.07749	4.06117	6.58116	5.43389	5.42071
2700060E02Rik	37.6525	43.9096	39.91	53.2509	51.106	39.5188	49.797	51.1572	53.2813
2700062C07Rik	8.36647	7.91412	7.51837	6.97152	9.41506	8.47387	6.79741	8.47366	7.27743
2700068H02Rik	0	0.13846	0.040329	0.057383	0.036385	0.045962	0.035724	0	0
2700069I18Rik	0	0.326289	0.325812	0.247689	0.325285	0	0.029076	0.345617	0
2700073G19Rik	0.39727	0.437394	0.441387	0.265029	0.32928	0.505204	0.434654	0.194425	0.239784
2700081L22Rik	0	0	0	0.106682	0	0	0	0	0
2700081O15Rik	0.307282	0.324077	0.387889	0.466782	0.437902	0.301869	0.453425	0.229201	0.535183
2700086A05Rik	0.372627	0	0.019147	0	0	0.112226	0.176927	0	0
2700089E24Rik	31.7563	33.7722	38.0276	40.482	45.3317	34.5335	41.6984	41.0532	40.0074
2700094K13Rik	8.64711	7.35426	5.84329	9.3816	6.22153	2.63294	9.51389	8.30013	9.75419
2700097O09Rik	4.74215	4.10898	4.58712	5.78724	6.63969	4.78405	4.83549	4.86776	4.2184
2810001G20Rik	1.54786	3.43765	2.05551	3.38371	3.54267	2.07827	2.79687	2.08488	2.40778
2810002D19Rik	0.648322	1.20924	1.34944	1.0998	1.32444	1.32273	0.915161	1.51188	1.04718
2810004N23Rik	7.86393	10.7812	10.9218	14.5904	11.0334	11.9577	19.5764	14.5477	13.5843
2810006K23Rik	4.99539	6.46302	5.4432	7.43929	6.56297	5.04821	6.69672	6.65191	9.87325
2810007J24Rik	437.041	504.632	436.355	428.186	505.447	420.826	583.653	517.838	577.049
2810008D09Rik	12.8633	17.1823	16.977	21.7071	10.8568	12.5319	12.3293	12.1855	6.24882
2810011L19Rik	0	0	0	0	0	0	0	0	0
2810021J22Rik	0.505619	0.382904	0.609444	0.647095	0.416554	0.90028	0.652674	0.720247	0.446677
2810025M15Rik	3.12819	3.92599	4.01384	3.88842	4.48191	3.74153	3.70527	3.48864	3.11526
2810029C07Rik	0.085257	0.341757	0.190488	0.10901	0.231494	0.070303	0.139417	0.133623	0.135522
2810032G03Rik	0	0	0	0.033926	0	0	0	0	0
2810055G20Rik	1.15589	2.00844	1.60816	1.34403	1.83977	0.687284	0.741971	0.924081	1.33747
2810403A07Rik	12.9326	17.0654	15.4718	15.4989	15.8272	15.896	19.1017	14.8243	16.6392
2810403D21Rik	0.278732	0.799151	0.429232	1.1355	1.26074	0.866245	0.786629	0.708056	0.837497
2810404F17Rik	0	0	0	0	0	0	0	0	0
2810407A14Rik	0	0	0	0	0	0	0	0	0
2810408A11Rik	0.049693	0.061384	0.178295	0	0	0	0	0	0.03967
2810408I11Rik	4.09175	3.81903	7.36231	5.42043	9.18459	3.73081	4.85708	7.69662	6.19515
2810408M09Rik	4.69817	5.05976	4.20421	4.75078	4.11725	5.28624	4.99857	4.89204	3.89322
2810410L24Rik	3.806	5.01967	3.41496	4.38438	3.32559	2.2179	4.13387	2.57397	2.29327
2810417H13Rik	0.274042	0.250742	0.145447	0.658804	0.107362	0.182893	0.063951	0.253491	0.365538
2810425M01Rik	1.11855	1.7729	0.966579	1.85572	0.915979	0.822086	2.06353	1.39259	1.71067
2810428I15Rik	65.036	61.0027	71.7725	92.9406	77.6736	56.6119	58.7608	62.5812	53.6336
2810429I04Rik	0	0	0	0	0	0	0	0	0
2810430I11Rik	0	0	0	0	0	0	0	0	0
2810433D01Rik	0	0	0	0	0	0	0	0	0
2810442I21Rik	0	0.088582	0.091919	0	0.040728	0	0	0.06179	0.286322
2810442N19Rik	0	0	0.236639	0	0	0	0.077832	0	0.132425
2810455O05Rik	0.086224	0.033551	0.102018	0	0	0	0.187594	0.041166	0.134409
2810459M11Rik	16.0543	22.461	19.6352	18.8993	24.6375	21.1684	22.212	21.0181	23.6521
2810468N07Rik	0	0	0	0.064041	0	0	0.064662	0	0.065372
2810471M01Rik	0	0	0	0	0	0	0	0	0
2810474O19Rik	4.17189	4.30985	3.97842	3.31543	4.18927	1.92224	3.58092	2.61446	5.1699
2900002K06Rik	0.224037	0.315416	0.168258	0.580782	0.446333	0.145758	0.074562	0	0.079046
2900005J15Rik	0.296515	2.06521	1.36	1.69092	1.01589	1.35262	0.798417	0.626567	0.892728
2900008C10Rik	0.216084	0.746668	0.386729	0.548234	0.57384	0.329557	0.569079	0.359147	0.457754
2900011O08Rik	0.171323	0.089263	0.285244	0.197172	0.085466	0	0	0.053887	0.161345
2900026A02Rik	7.3718	9.44153	8.05946	8.22	8.74462	9.68545	10.6953	9.55874	11.7198
2900041M22Rik	0.024917	0	0	0	0	0	0	0	0
2900052L18Rik	2.48538	3.01872	2.24073	1.35292	1.72645	1.98991	0.592694	1.51919	1.77282
2900053O20Rik	2.40243	2.77768	3.75333	3.30087	4.56867	1.98547	1.6726	1.67201	1.41448
2900055J20Rik	0	0	0	0	0	0	0	0	0
2900056M20Rik	0	0	0.056563	0	0	0	0.146377	0	0.350333
2900060B14Rik	0	0	0	0	0	0	0	0	0
2900072N19Rik	0	0	0	0	0	0	0	0	0
2900076A07Rik	5.34673	6.59572	4.90225	6.17876	4.81555	5.17162	7.37134	3.22633	4.64746
2900079G21Rik	0	0	0	0	0	0	0	0	0
2900089D17Rik	0.776361	0.591623	1.07134	1.45508	0.921664	0.490431	0.319693	0.038593	0.866424
2900092C05Rik	0	0	0	0	0	0	0	0	0
2900093L17Rik	0	0	0	0	0	0	0	0	0
2900097C17Rik	0.670939	0.55858	0.115218	0.336159	0	0.093908	1.79861	0.06311	0.516377
3010001F23Rik	0	0	0	0	0	0	0	0	0
3010003L10Rik	0	0	0	0	0	0	0	0	0
3010003L21Rik	0.354534	0.252389	0.098846	0.131813	0.077824	0.143319	0.15436	0.214343	0
3010026O09Rik	4.5632	5.63961	3.40709	4.71969	4.3719	3.23309	2.99991	2.05856	5.70422
3100002H09Rik	0	0	0	0	0	0	0	0	0
3100003L05Rik	0	0	0	0	0	0	0	0	0
3110001I22Rik	0.749478	0.428895	0.922476	0.828642	0.699269	0.667265	1.87105	1.1209	0.920928
3110002H16Rik	10.6862	12.973	12.1457	14.61	14.3089	8.61962	13.5764	11.2708	13.1951
3110004A20Rik	0	0	0	0	0	0	0	0	0
3110007F17Rik	0.15791	0.066986	0.261732	0.017677	0.256271	0.09708	0.091869	0.105489	0.235251
3110009E18Rik	0.880685	1.24832	1.08573	0.840264	1.0893	1.73494	0.899371	0.793066	2.12358
3110018I06Rik	0	0	0	0	0	0	0	0	0
3110021A11Rik	0	0	0.095788	0.654211	0.095326	0.157898	0.257472	0	0.070893
3110021N24Rik	0.16168	0.203876	0.168543	0.157342	0.266452	0.016982	0.107477	0.004605	0.117104
3110035E14Rik	0.031006	0.018486	0	0	0	0	0	0	0
3110039M20Rik	0	0	0	0	0	0	0	0	0
3110040N11Rik	14.1127	13.6564	15.2649	21.9833	17.1337	15.9979	19.1501	17.2393	20.5442
3110043A19Rik	0	0	0.064951	0	0	0	0	0	0
3110043O21Rik	3.11822	3.97838	3.7905	3.64546	4.69096	3.19384	4.45723	4.99816	4.06215
3110045C21Rik	1.30039	0.978067	1.97859	1.56599	1.42921	0.484812	1.69898	1.68621	1.42614
3110047P20Rik	0	0.036074	0.069511	0.036672	0.014674	0.039041	0.018885	0.01649	0.043742
3110052M02Rik	2.42587	2.14468	2.22563	2.81985	2.14363	1.89169	1.98951	1.93347	2.33593
3110056K07Rik	3.33919	3.20649	4.99347	2.57361	2.96068	2.60037	3.87424	2.23367	3.14026
3110057O12Rik	6.17516	6.58298	5.05449	6.59538	6.9773	6.25817	7.13902	6.25075	8.26469
3110062M04Rik	1.73616	3.1715	6.19622	3.02603	2.80284	5.26881	3.32154	3.63464	2.7012
3110070M22Rik	0.429879	0.621388	0.342439	0.285168	0.486725	0.332516	0.895107	1.15551	0.314705
3110079O15Rik	0	0	0	0	0	0	0	0	0
3110082I17Rik	2.41704	2.15605	2.36678	1.513	2.47762	10.649	8.00482	5.82955	4.00309
3110082J24Rik	0	0	0	0	0	0	0	0	0
3110083C13Rik	0	0.082429	0	0	0	0	0.098166	0	0
3110099E03Rik	0	0	0	0	0	0	0	0	0
3222401L13Rik	0	0.059004	0.111115	0.021683	0.054252	0	0.116572	0.096101	0.140801
3300002A11Rik	0	0	0	0	0	0	0	0	0
3300002I08Rik	0.372274	0	0	0.320785	0.023424	0.2021	0.201327	0.658162	0.50834
3300005D01Rik	0	0	0	0	0.046869	0	0	0	0
3425401B19Rik	0	0	0	0	0	0	0	0	0
3632451O06Rik	0	0.02645	0.0244	0	0	0	0.026433	0	0
3632454L22Rik	0	0.080946	0	0.029685	0	0.01468	0	0	0
3830403N18Rik	0	0	0	0	0	0	0	0	0
3830406C13Rik	6.85902	6.81622	7.25706	8.40755	9.52247	7.37601	9.15604	7.31351	8.49688
3830408C21Rik	0	0.167311	0.161329	0.133538	0.181403	0.096215	0.123374	0.114403	0.049136
3830417A13Rik	0	0	0	0	0	0	0	0	0
3930402G23Rik	0.074426	0.088311	0	0.048911	0	0.062659	0.030639	0.045986	0.237995
4430402I18Rik	1.28391	2.46934	3.02702	2.80489	3.31599	0.963591	2.03553	1.58653	3.41805
4631405J19Rik	0.022163	0	0.061334	0.016314	0	0	0	0	0
4631405K08Rik	0	0	0	0	0	0	0	0	0
4632404H12Rik	1.30305	1.47043	0.915658	1.08776	0.954546	0.824335	0.938962	0.622967	1.08841
4632411P08Rik	0	0	0	0.026513	0	0	0	0.031962	0
4632415L05Rik	0.511527	1.3619	0.66253	1.45733	0.643838	0.972514	1.43842	0.972193	1.52165
4632419I22Rik	5.13072	6.00343	5.15848	5.59955	7.65988	5.08368	6.56553	5.30382	7.05056
4632427E13Rik	0.312152	0.242442	0.149156	0.117285	0.103763	0.282837	0.102875	0.141914	0.337045
4632428C04Rik	0.22525	0.166162	0.164404	0.17858	0.197693	0.280782	0.24314	0.352698	0.319724
4632428N05Rik	0.30803	0.580228	0.669088	0.286412	0.414993	0.337335	0.800167	0.669984	0.795736
4632433K11Rik	0.065484	0.189538	0.248545	0.124272	0.127047	0.240966	0.13027	0.260147	0.095353
4632434I11Rik	0.129459	0.134324	0.200147	0.060248	0.247408	0.091889	0.110089	0.271742	0.398936
4731417B20Rik	0	0	0	0	0	0	0	0	0
4731419I09Rik	0	0	0	0	0	0	0	0	0
4732414G09Rik	0	0	0	0	0	0	0	0	0
4732418A04Rik	0	0	0	0	0	0	0	0	0
4732419C18Rik	2.42445	2.45267	2.73702	3.07173	2.2826	2.55794	3.28379	3.05534	3.09142
4732440D04Rik	0	0	0	0	0	0	0	0	0
4732444A12Rik	1.36911	1.51633	1.45134	1.39724	1.27743	0.476135	0.802952	0.776876	0.767226
4732447D17Rik	0.45086	0.311467	0.237392	0.283858	0.309033	0.481102	1.04625	0.405175	0.82713
4732456N10Rik	0	0	0	0	0	0	0	0	0
4732463B04Rik	0.348742	2.26966	0.661449	1.35922	0.49671	0.545257	1.2574	0.458001	0.55727
4732465J04Rik	1.85332	1.87613	2.09101	2.30701	3.21709	2.55272	2.66963	3.17656	2.20765
4732471J01Rik	0.215843	0	0	0	0	0.172439	0.093305	0.056602	0
4732487G21Rik	1.04658	1.00411	0.906538	1.26891	0.756044	1.35028	0.672505	1.03516	0.926812
4732490B19Rik	0	0	0	0	0	0	0	0	0
4732491K20Rik	0.173452	0.238776	0.152011	0.250899	0.093854	0.351701	0.159262	0.259766	0.162603
4831440E17Rik	0.188534	0.957424	0.401625	0.595735	0.35779	0.329487	0.535422	0.775004	0.366589
4833403I15Rik	0	0.022635	0.032248	0	0.042485	0.010513	0	0	0.046025
4833407H14Rik	0	0	0	0	0.049105	0	0.05874	0	0
4833412C05Rik	0	0	0	0	0	0	0	0	0
4833413E03Rik	0	0	0	0	0	0	0.096647	0	0
4833417C18Rik	0.24147	0.059914	0.107831	0.054082	0.111769	0.221034	0.046971	0.069702	0.133659
4833418N02Rik	1.88779	2.58185	2.04265	3.17127	3.11928	1.88705	2.14056	1.26943	1.57148
4833420G17Rik	10.2028	12.5147	12.4328	13.4388	11.633	11.0877	12.0714	10.9755	14.1604
4833422C13Rik	0.348674	0.439139	0.457526	0.665658	0.622914	0.810062	0.257117	0.630568	0.259822
4833422M21Rik	0	0	0	0	0	0	0	0	0
4833423E24Rik	0	0	0	0	0	0	0	0	0
4833424O15Rik	0.029432	0.040041	0.050077	0.050166	0.087637	0	0	0	0.11479
4833427F10Rik	0	0	0	0	0	0	0	0	0
4833427G06Rik	0	0	0	0	0	0	0	0	0
4833428L15Rik	0	0	0	0	0	0	0	0	0
4833439L19Rik	15.2196	19.481	17.6031	27.5555	22.0017	18.2319	37.2576	29.6043	31.871
4921501E09Rik	0	0	0	0	0	0	0	0	0
4921504A21Rik	0.041236	0	0	0	0	0	0	0	0
4921504E06Rik	0	0	0	0	0	0	0	0	0
4921507G05Rik	0	0.052268	0	0	0	0	0	0	0
4921507L20Rik	0.095841	0.215846	0.295655	0.242254	0.100576	0.21205	0.198998	0.068652	0.188154
4921507P07Rik	0.236158	0.158532	0.07022	0.114367	0.277105	0.090455	0.171059	0.128764	0.168859
4921508A21Rik	0	0	0	0	0	0	0	0	0
4921508D12Rik	0	0	0	0	0	0	0	0	0
4921508M14Rik	0	0	0	0	0	0	0	0	0
4921509A06Rik	0	0	0	0	0	0	0	0	0
4921509C19Rik	0	0	0	0	0	0	0	0	0
4921511C20Rik	0	0	0	0	0	0	0	0	0
4921511H03Rik	0	0	0	0	0	0.06137	0	0	0
4921511M17Rik	0	0	0	0	0	0	0	0	0
4921513D11Rik	0.269269	1.08523	0.945144	0.93623	0.52747	0.455345	1.12013	0.430031	1.03256
4921513I03Rik	0	0	0	0	0	0	0	0	0
4921514A10Rik	0.104788	0.131632	0.267842	0.305722	0.037062	0.052137	0.545169	0.079257	0.221491
4921515E04Rik	0	0	0	0	0	0	0	0	0
4921517D22Rik	0	0	0	0	0	0	0	0	0
4921518J05Rik	0	0	0	0	0	0	0.055349	0	0
4921518K17Rik	0.02133	0	0	0	0	0	0	0	0.019707
4921522H14Rik	0	0	0	0	0	0	0	0	0
4921522P10Rik	0	0	0	0	0	0	0.060062	0	0.028682
4921523L03Rik	0	0	0	0	0	0	0	0	0
4921524J17Rik	6.4751	6.60426	4.91738	7.87813	6.45096	5.85065	6.96915	6.9741	8.21256
4921524L21Rik	0	0	0	0	0	0	0	0	0
4921525B02Rik	0	0	0	0	0	0.012578	0	0	0
4921528I07Rik	0	0	0	0	0	0	0	0	0
4921530D09Rik	0.13018	0.024146	0.182736	0.050918	0.067996	0.25085	0.05995	0.214174	0
4921530L18Rik	0.244923	0.657253	0.403191	0.405876	0.334469	0.409614	0.565553	0.312145	0.799667
4921530L21Rik	0	0	0	0	0	0	0	0	0
4921531C22Rik	0.923103	0.698198	0.405113	0.773338	1.23399	0.674472	0.643216	0.435483	0.907025
4921534H16Rik	0	0	0	0	0	0	0	0	0
4921536K21Rik	0	0	0	0	0	0	0	0	0
4921539E11Rik	0	0	0	0	0.032734	0	0	0	0
4922501C03Rik	0.419418	0.510953	0.453452	0.437142	0.421211	0.404073	0.344196	0.371523	0.473375
4922501L14Rik	0	0	0	0	0	0	0	0	0
4922502B01Rik	0	0	0	0	0	0	0	0	0
4922502D21Rik	0	0	0	0	0	0	0	0	0
4922505E12Rik	0	0	0	0	0	0	0	0	0
4930401G09Rik	0	0	0	0	0	0	0	0	0
4930401O10Rik	0	0	0	0	0	0	0	0	0
4930401O12Rik	0	0	0	0	0	0	0	0	0
4930402F06Rik	0	0	0	0	0	0	0	0	0
4930402H24Rik	4.43207	5.06986	4.73505	6.04959	6.20836	3.90424	6.03794	5.45403	5.5672
4930402K13Rik	0	0	0	0	0	0	0	0	0
4930403D09Rik	0	0	0	0	0	0	0	0	0
4930403O15Rik	0.092186	0.189552	0.257302	0.631797	0.703917	0.722547	0.60171	0.420897	0.658692
4930404A10Rik	0	0	0	0	0	0	0	0	0
4930404H24Rik	0	0	0	0	0	0	0	0	0
4930404I05Rik	0.896681	0.528419	0.664392	0.404257	0.392055	0.096754	0.421342	0.364428	0.255763
4930404N11Rik	0.070698	0.15159	0	0.084239	0.044883	0	0.052229	0.073852	0.015752
4930405A21Rik	0.612591	0	0	0.445259	0.205303	0	0.37254	0	0.235107
4930405D11Rik	0	0	0	0	0	0	0	0	0
4930405H06Rik	0	0	0	0	0	0	0	0	0
4930405O22Rik	0.049081	0.069433	0	0	0.106651	0.139274	0.194539	0	0.009244
4930405P13Rik	0	0.063485	0.037207	0	0.121762	0	0	0	0
4930406D18Rik	0	0	0	0	0	0	0	0	0
4930407G08Rik	0	0	0	0	0	0	0	0	0
4930407I10Rik	0	0	0	0	0	0	0	0	0
4930408O17Rik	0	0	0	0	0	0	0	0.172772	0
4930412B13Rik	0	0	0	0	0	0	0	0	0
4930412C18Rik	0.930381	1.32029	0.707302	2.09204	1.44244	1.08986	2.14524	1.70008	2.3837
4930412D23Rik	0	0	0	0	0	0	0	0	0
4930412F09Rik	0	0	0	0	0	0	0	0	0
4930412L05Rik	0	0	0.045415	0	0	0	0	0	0
4930412M03Rik	0.166447	0.455197	0.31924	0.2893	0.529889	0.43601	0.078514	0.18912	0.262736
4930412O13Rik	0	0	0	0	0	0	0	0	0
4930415F15Rik	0	0	0	0	0	0	0	0	0
4930415L06Rik	0	0	0	0	0	0	0	0	0
4930415O20Rik	0.07592	0	0.186647	0.212887	0.042001	0.121105	0	0	0
4930417H01Rik	0	0	0.311183	0.400643	0.217175	0.676556	0.30969	0.242308	0.266423
4930417O22Rik	0	0	0	0	0	0	0	0	0
4930418C01Rik	0	0	0	0	0	0	0	0	0
4930419G24Rik	0	0	0	0	0	0	0	0	0
4930422G04Rik	0.077557	0.084119	0.067897	0.072518	0.058115	0.03586	0.112245	0.087512	0.024948
4930423M02Rik	0	0	0	0	0	0	0	0	0
4930423O20Rik	0.083887	0.066031	0	0	0	0.23369	0	0.097992	0
4930425F17Rik	0	0	0	0	0	0	0	0	0
4930426I24Rik	0	0	0	0	0	0.125616	0	0	0
4930426L09Rik	0	0	0	0	0	0.047374	0.031886	0	0
4930427A07Rik	0.079368	0	0	0.02263	0.052577	0.141134	0.077698	0	0
4930428D18Rik	0	0	0	0	0	0	0	0	0
4930428N03Rik	0	0	0	0	0	0	0	0	0
4930429B21Rik	0.053493	0.051985	0.147316	0.083443	0	0.178776	0	0	0.105237
4930429F24Rik	0.075257	0.09436	0.032767	0.160975	0	0.303406	0.221327	0.094536	0.262241
4930430A15Rik	0	0	0	0	0	0	0	0	0
4930430D24Rik	0	0	0	0	0	0	0	0	0
4930430E12Rik	0	0	0.03084	0	0	0	0	0	0
4930430F08Rik	3.0869	2.50864	2.98154	2.60232	3.65219	2.81663	3.1463	2.92182	3.92661
4930430J20Rik	0	0	0	0	0	0	0	0	0
4930430O22Rik	0	0	0	0	0	0	0	0	0
4930431F12Rik	0	0	0	0	0	0	0	0	0
4930431P03Rik	0	0	0	0	0	0	0	0	0
4930432B10Rik	0	0	0	0	0	0.110181	0	0	0
4930432E11Rik	0	0	0	0	0	0	0	0	0
4930432K09Rik	0	0	0	0	0	0	0	0	0
4930432K21Rik	0	0.072791	0	0	0.057915	0	0	0	0.037273
4930432L08Rik	0	0	0	0	0	0	0	0	0
4930432M17Rik	0	0	0	0	0	0	0	0	0
4930433I11Rik	0	0	0	0	0	0	0	0	0
4930433N12Rik	0	0	0	0	0	0	0	0	0
4930435E12Rik	0	0	0	0	0	0	0	0	0
4930435H24Rik	0	0	0	0	0	0	0	0	0
4930438A08Rik	0	0	0	0	0	0	0	0	0
4930438E09Rik	0	0	0	0	0	0	0	0	0
4930439A04Rik	0	0	0	0	0	0	0.078255	0	0
4930440I19Rik	0	0	0	0	0	0	0	0	0
4930441J16Rik	0	0	0	0	0	0	0	0	0
4930441O14Rik	0.129519	0.188277	0.299145	0.0971	0.129658	0.175461	0.302009	0.074727	0.151713
4930442H23Rik	0.066362	0.103241	0	0	0.053047	0.058507	0.207929	0	0
4930442J19Rik	0	0	0	0	0	0	0	0	0
4930442L01Rik	0.184629	0	0	0	0	0	0	0	0.119664
4930443B20Rik	0	0	0	0	0	0	0	0	0
4930443O20Rik	0	0	0.021073	0	0	0	0	0.06528	0
4930444E06Rik	0	0	0	0	0	0	0	0	0
4930444G20Rik	0	0	0	0	0	0	0	0	0
4930444M15Rik	0	0	0	0	0	0	0	0	0
4930444P10Rik	0	0	0	0	0	0	0	0	0
4930445B16Rik	0	0	0	0	0	0	0	0	0
4930445N08Rik	0	0	0	0	0	0	0	0	0
4930445N18Rik	0	0	0	0	0	0	0	0	0
4930447A16Rik	0	0	0	0	0	0	0	0	0
4930447C04Rik	0	0	0	0	0	0	0	0	0
4930447F04Rik	0	0	0	0	0	0	0	0	0
4930447M23Rik	0	0	0	0	0	0	0	0	0
4930448D08Rik	0	0	0	0	0	0	0	0	0
4930448E22Rik	0	0.036022	0	0	0	0	0	0	0
4930448H16Rik	0	0	0	0	0	0	0	0.073223	0
4930448K12Rik	0	0	0	0	0	0	0	0	0
4930448N21Rik	0	0	0	0	0	0.018919	0	0	0
4930449A18Rik	0	0	0	0	0	0	0	0	0
4930449E01Rik	0	0	0	0	0	0	0	0	0
4930449I24Rik	0	0	0	0	0	0	0	0	0
4930451C15Rik	0	0	0	0	0	0	0	0	0.033731
4930451E10Rik	0.6213	0.476533	0.184957	0.112245	0.223328	0.169918	0.531412	0.423658	0.384731
4930451G09Rik	0.231868	0.25301	0.244078	0.060032	0.117692	0.203465	0.41031	0.170661	0.277701
4930451I11Rik	0	0	0	0	0	0	0	0	0
4930452B06Rik	0.187139	0.095605	0.141288	0.108755	0.067948	0.142171	0.364023	0.170082	0.294725
4930452L02Rik	0	0	0	0	0	0	0	0	0
4930453H23Rik	0	0	0	0	0	0	0	0	0
4930453N24Rik	4.27711	5.35742	4.92407	6.11824	5.71056	5.53399	6.55822	5.51183	5.64263
4930453O03Rik	0	0	0	0	0	0	0	0	0
4930455B14Rik	0	0	0	0	0	0	0	0	0
4930455D15Rik	0	0	0	0	0	0	0	0	0
4930455G09Rik	0.209797	0.36754	0.041609	0	0	0	0	0.142934	0
4930455H04Rik	0	0	0.115065	0.041351	0	0	0	0.178251	0
4930456L15Rik	0	0	0	0	0	0	0	0	0
4930457A20Rik	0	0	0	0	0	0	0	0	0
4930458D05Rik	0.080015	0.244036	0.268442	0.281821	0.179199	0.125886	0.013156	0.338469	0.05748
4930461C15Rik	0	0	0	0	0	0	0	0	0
4930461G14Rik	0	0	0	0	0	0	0	0	0
4930463O16Rik	0	0	0	0	0	0	0	0	0
4930465A12Rik	0	0	0	0	0	0	0	0	0
4930465M20Rik	0	0	0	0	0	0	0	0	0
4930466F19RIK	0	0	0	0	0	0	0	0	0
4930466I24Rik	0	0	0	0	0	0	0	0	0
4930467D21Rik	0	0	0	0	0	0	0	0	0
4930467E23Rik	0	0	0	0	0	0	0	0	0
4930467K11Rik	0	0.135855	0	0.090155	0	0	0	0	0
4930468A15Rik	0	0	0	0	0	0	0	0	0
4930469G21Rik	0	0	0	0	0	0	0	0	0
4930469K13Rik	0	0	0.161114	0	0	0	0.100769	0.072739	0
4930470G03Rik	0	0.00863	0	0	0.008437	0.019898	0	0	0.004823
4930470P17Rik	0	0	0	0	0	0	0	0	0
4930471C04Rik	0	0	0	0	0	0	0	0	0
4930471C06Rik	0	0	0	0	0	0	0	0	0
4930471D02Rik	0	0	0	0	0	0	0	0	0
4930471I20Rik	0.031523	0.143038	0	0.208225	0.112793	0	0	0	0.02046
4930471M09Rik	0	0.073294	0	0	0	0	0	0	0
4930473A02Rik	0.076775	0.047124	0.074205	0.09978	0.077461	0.045019	0.099563	0.120441	0.162836
4930473D10Rik	0	0	0	0	0	0	0	0	0
4930474H06Rik	0	0	0	0	0	0	0	0.076226	0
4930474N05Rik	0	0	0	0	0	0	0	0	0
4930477E14Rik	0	0	0	0	0	0	0	0	0
4930478K11Rik	0	0	0	0.118443	0.047444	0	0	0	0
4930479D17Rik	0	0.271652	0	0	0	0.4895	0	0.214894	0
4930480E11Rik	0	0	0	0	0	0	0	0	0
4930480G23Rik	4.10531	5.07621	6.32603	5.43372	6.25239	3.60526	4.63469	3.70134	3.99266
4930480K15Rik	0	0	0	0	0	0	0	0	0
4930480K23Rik	0.50431	0.462549	0.632335	0.496787	0.708487	0.570578	0.48777	0.656018	0.739617
4930481A15Rik	6.72201	7.31847	7.04795	5.42559	7.72246	4.65699	11.2938	5.79539	8.49738
4930481B07Rik	0.782374	1.69523	0.706789	1.29309	0.778269	0.800268	0.997618	1.07822	1.31628
4930483C13Rik	0	0	0	0	0	0	0	0	0
4930483J18Rik	0	0	0	0	0	0	0	0	0
4930483K19Rik	0	0	0.075454	0	0	0	0	0	0.065716
4930486F22Rik	0	0	0	0	0	0	0	0	0
4930486I03Rik	0	0	0	0	0	0	0	0	0
4930486L24Rik	0.051709	0	0.137412	0.191887	0.257513	0.158119	0.055637	0.130397	0
4930488B22Rik	0	0	0	0	0	0	0	0	0
4930500F10Rik	0.065214	0	0	0	0	0	0	0	0
4930500J02Rik	0	0.060696	0	0	0	0	0	0	0
4930500M09Rik	0	0	0	0	0	0	0	0	0.047705
4930502E09Rik	0	0	0	0	0	0	0	0	0
4930502E18Rik	0	0	0	0	0	0	0	0	0
4930503B20Rik	0	0	0	0	0	0	0	0	0
4930503E14Rik	0	0	0	0	0	0	0	0	0
4930503L19Rik	1.03535	1.10259	1.07659	0.792142	0.767281	0.523403	0.733148	0.909735	0.697107
4930504O13Rik	0	0	0	0	0	0	0	0	0
4930505A04Rik	0	0	0	0	0	0	0.08811	0	0
4930505G20Rik	0	0	0	0	0	0	0	0	0
4930505H01Rik	0	0.472127	0	0.111333	0.416865	0.098303	0	0.560992	0.280404
4930505K14Rik	0	0	0	0	0	0	0	0	0
4930505M18Rik	0	0	0	0	0	0	0	0	0
4930505N22Rik	0	0	0.166438	0	0	0	0	0.167297	0
4930505O20Rik	0	0	0	0	0	0	0	0	0
4930506C21Rik	2.90213	3.98362	3.55897	3.07429	2.99737	2.38141	1.63119	3.54365	2.88521
4930506M07Rik	6.53306	9.7394	9.08965	9.46626	8.25228	9.94306	13.3834	9.91407	11.9202
4930507D05Rik	0.048557	0	0	0	0	0	0.037787	0	0
4930507D10Rik	0	0	0	0	0	0	0	0	0
4930509E16Rik	0	0.143152	0	0.22143	0.100698	0.143762	0.146236	0.071586	0.306052
4930509G22Rik	0.109742	0.131984	0.031592	0.120271	0.165476	0.038726	0.102711	0.139003	0.124526
4930509K18Rik	0	0	0	0	0	0	0	0	0
4930510E17Rik	0	0	0	0	0	0	0	0	0
4930511A02Rik	0	0	0	0	0	0	0	0	0
4930511F01Rik	0	0	0	0	0	0	0	0	0
4930511M06Rik	0	0	0	0	0.025895	0	0	0.20678	0
4930511M11Rik	0	0	0	0	0	0	0	0	0
4930511O05Rik	0	0	0	0	0	0	0	0	0
4930512B01Rik	0	0	0	0	0	0	0	0	0
4930512H18Rik	0.349546	0.308638	0.358357	0.271621	0	0.121406	0.058425	0.275689	0.15259
4930512M02Rik	0	0	0	0	0	0	0	0	0
4930513N10Rik	0.058269	0	0.02324	0.041717	0	0.060059	0.143678	0.029693	0.027338
4930513O06Rik	0	0.094925	0.252032	0.404361	0.234218	0.086326	0.108132	0	0.370006
4930515B02Rik	0	0	0	0	0	0	0	0	0
4930515G01Rik	0.115736	0.155662	0.12613	0.396991	0.437184	0.705388	0.38916	0.454014	0.126588
4930515L19Rik	0	0	0	0	0	0	0	0	0
4930516B21Rik	0.243775	0.566114	0.322684	0.444468	0.484371	0.672003	0.74406	0.730562	1.0152
4930516K23Rik	0	0	0	0	0	0	0	0	0
4930517E11Rik	0	0	0	0	0	0	0	0	0
4930517O19Rik	0	0.161348	0.313462	0.354174	0.468693	0.7264	0.255465	0.101631	0.155833
4930518C09Rik	0	0	0	0	0	0	0	0	0
4930518I15Rik	0.094404	0.757968	0.170558	0.20006	0.184226	0.064643	0.437782	0.26702	0.304117
4930519A11Rik	0	0	0	0	0	0	0	0	0
4930519D14Rik	0	0	0	0	0	0	0	0	0
4930519G04Rik	0	0	0	0	0	0	0	0	0
4930519P11Rik	0	0.153602	0	0.160038	0	0	0.048751	0.006374	0
4930520K10Rik	0	0	0	0	0	0	0	0	0
4930520O04Rik	0.068956	0.055434	0.059364	0	0.061736	0	0	0	0
4930521C21Rik	0	0	0	0	0	0	0	0	0
4930522H14Rik	0	0	0	0	0	0	0	0	0
4930522L14Rik	0.643292	1.25741	0.928473	1.41163	0.976087	0.426309	1.72561	0.900173	1.29476
4930522N08Rik	0	0	0	0	0	0	0	0	0
4930522O17Rik	0	0	0	0	0	0	0	0	0
4930523C07Rik	0	0	0.01438	0	0	0	0	0	0
4930524B15Rik	0	0	0	0	0	0	0	0	0
4930524J08Rik	0	0.070686	0.113898	0.147983	0.166555	0.093222	0	0	0
4930524L23Rik	0	0.085344	0	0.094759	0	0.068507	0.076246	0.032554	0.055048
4930524N10Rik	0	0	0	0	0	0	0	0	0
4930524O07Rik	1.45933	1.31632	1.93567	1.54283	2.03292	1.66399	1.19152	1.28428	1.00736
4930525G20Rik	0.029764	0.1157	0.099959	0.161453	0.204601	0.057514	0.118174	0	0.094673
4930525M21RIK	0	0	0	0	0	0	0	0	0
4930526D03Rik	0	0	0	0	0	0	0	0	0
4930526F13Rik	0	0	0	0	0	0	0	0	0
4930526L06Rik	0	0	0	0	0	0	0	0	0
4930527A07Rik	0	0	0	0	0	0	0	0	0
4930527B05Rik	0	0	0	0	0	0	0	0	0
4930527E20Rik	0	0	0	0	0	0	0	0	0
4930528D03Rik	0	0	0	0	0	0	0	0	0
4930528G23Rik	0	0	0	0	0	0	0	0	0
4930528P14Rik	0	0	0	0	0	0	0	0	0
4930529F24Rik	0	0	0	0	0	0	0	0	0
4930529I22Rik	0	0	0	0	0	0	0	0	0
4930529M08Rik	0.24291	0	0.015605	0	0	0	0.026369	0	0.051056
4930532G15Rik	0.254801	0	0.070879	0	0.053116	0	0.112312	0.118317	0
4930533B01Rik	0	0	0	0	0	0	0	0	0
4930533I22Rik	0	0	0	0	0	0	0	0	0
4930533K18Rik	0.002012	0	0	0	0	0	0	0	0
4930533L02Rik	0	0	0	0	0	0	0	0	0
4930534D22Rik	0	0.039416	0	0.076659	0.064265	0.093051	0.091028	0.083959	0.036766
4930535C22Rik	0	0	0	0	0	0	0	0	0
4930535I16Rik	0	0	0	0	0	0	0	0	0
4930535L15Rik	0	0	0	0	0	0	0	0	0
4930538E20Rik	0	0	0	0	0	0	0	0	0
4930538K18Rik	0	0.084413	0	0.113818	0.111506	0	0	0.065364	0.044954
4930539E08Rik	0.015876	0.045846	0	0.041526	0	0.014302	0	0	0
4930539J05Rik	0.701914	1.49005	1.87513	3.66609	0.640097	1.05031	1.65755	0.880569	0.638067
4930540M05Rik	0	0	0	0.032568	0	0	0	0	0
4930542C12Rik	0	0	0	0	0	0	0	0	0
4930542C16Rik	0	0	0	0	0	0	0	0	0
4930542H20Rik	0	0	0	0	0	0	0	0	0
4930544D05Rik	0	0	0	0.036202	0	0	0	0	0
4930544G11Rik	0	0	0	0	0	0	0	0	0
4930544I03Rik	0	0	0	0	0	0	0	0	0
4930544L04Rik	0	0	0	0	0	0	0	0	0
4930544M13Rik	0	0	0	0	0	0	0	0	0
4930545L23Rik	0	0	0	0	0	0	0.018826	0	0
4930546C10Rik	0	0	0	0	0	0	0	0	0
4930546G22Rik	0	0	0	0	0	0	0	0	0
4930546H06Rik	1.18496	2.15411	1.93095	1.48005	1.199	1.16325	1.36954	0.441066	0.91966
4930547C10Rik	0	0	0	0	0	0	0.032319	0	0
4930547E08Rik	0	0	0.124528	0	0	0.269307	0	0	0
4930547M16Rik	0.051861	0	0.058326	0.035523	0.077795	0.102173	0.303968	0	0.163146
4930548G14Rik	0	0	0	0	0	0	0	0	0
4930548H24Rik	0.046231	0	0	0	0	0	0	0	0
4930548K13Rik	0	0	0	0	0	0	0	0	0
4930549C01Rik	0	0	0	0	0	0	0	0	0
4930550C14Rik	0	0.053781	0.179916	0	0	0	0	0.075119	0.104085
4930550C17Rik	0	0	0	0	0	0	0	0	0
4930550G17Rik	0.127515	0.336789	0.140699	0	0.213046	0.482875	0.354844	0	0
4930550L24Rik	0	0	0	0	0	0	0	0	0
4930551L18Rik	0	0	0	0	0	0	0	0	0
4930551O13Rik	0.091901	0.462175	0.441233	0.204147	0.221933	0.063241	0.430285	0.28395	0.32236
4930552N02Rik	0	0	0	0	0	0	0	0	0
4930552P12Rik	0	0	0	0	0	0	0	0	0
4930553J12Rik	0	0	0	0	0	0	0	0	0
4930553M12Rik	0	0	0	0	0	0	0	0	0
4930554G24Rik	0	0	0	0	0	0	0	0	0
4930554H23Rik	0	0	0	0	0	0	0	0	0
4930555B11Rik	0	0	0	0	0	0	0	0	0
4930555B12Rik	0	0	0	0	0	0	0	0	0
4930555F03Rik	0	0	0	0	0	0	0	0	0
4930555G01Rik	0	0	0	0	0	0	0	0	0
4930555J06Rik	0	0	0	0	0	0	0	0	0
4930555M17Rik	0	0	0	0	0	0	0	0	0
4930555O08Rik	0	0	0	0	0	0	0	0	0
4930556G01Rik	0	0	0	0	0	0	0	0	0
4930556I23Rik	0	0	0	0	0	0	0	0	0
4930556J24Rik	0.28196	0.078072	0.08275	0	0	0.063908	0	0	0.156559
4930556L07Rik	0	0	0	0	0	0	0	0	0
4930556M19Rik	1.07043	1.73549	1.07907	1.47855	1.32334	1.62805	1.21386	1.00337	1.19662
4930556N08Rik	0	0	0	0	0	0	0	0.024529	0
4930556N13Rik	0.261671	0.397459	0.19952	0.070359	0.093514	0.358363	0	0	0.168869
4930557A04Rik	0	0	0	0	0	0	0	0	0
4930557C09Rik	0	0	0	0	0	0	0	0	0
4930557F10Rik	0	0	0	0	0	0	0	0	0
4930558G05Rik	0	0	0	0	0	0	0	0	0
4930558J18Rik	0	0	0.097716	0.058475	0.0385	0	0	0	0.073635
4930558J22Rik	0	0	0	0	0	0	0	0	0
4930558K02Rik	0	0	0.175797	0	0	0	0.060108	0	0
4930562A09Rik	0	0	0	0	0	0	0	0	0
4930562C15Rik	0	0	0	0.014101	0.08679	0	0.012985	0	0.016583
4930562D21Rik	0	0	0	0	0	0	0	0	0
4930562F07Rik	0.13857	0.008583	0	0	0	0.052912	0	0.057525	0.174197
4930563D23Rik	0	0	0	0	0	0.050744	0	0	0
4930563E18Rik	0	0	0.070219	0	0	0.055403	0	0	0.050539
4930563E22Rik	0.031445	0.000375	0.041615	0.096253	0.030048	0.069695	0.09533	0.050794	0.086935
4930563I02Rik	0	0	0	0	0	0	0	0	0
4930564B18Rik	0	0	0	0	0	0	0	0	0
4930564D02Rik	0	0	0	0	0	0	0	0	0
4930564G21Rik	0	0	0	0	0	0	0	0	0
4930564K09Rik	0	0	0	0	0	0	0.010967	0	0
4930565N06Rik	0.127936	0.076172	0	0	0	0.070276	0.1449	0.059344	0
4930566F21Rik	0	0	0	0	0	0	0	0	0
4930566N20Rik	0	0	0	0	0	0	0	0	0
4930567H17Rik	0	0	0	0	0	0	0	0	0
4930568D16Rik	0	0	0	0	0	0	0	0	0
4930568K20Rik	0	0.119436	0	0	0	0	0	0.074206	0
4930569F06Rik	0	0	0	0	0	0	0	0	0
4930570D08Rik	0	0	0	0	0	0	0	0	0
4930570G19Rik	0	0	0	0	0	0	0	0	0
4930570N18Rik	0.149518	0	0.211454	0.401807	0.391382	0	0.574509	0	0
4930570N19Rik	0	0	0	0	0	0.076764	0	0	0
4930571K23Rik	0	0	0	0	0	0	0	0	0
4930571N24Rik	0	0	0	0	0	0	0	0	0
4930572O03Rik	0	0	0	0	0	0	0	0	0
4930577H14Rik	0	0	0	0	0	0	0	0	0
4930577N17Rik	0	0.732972	0.237388	0.726925	0	0.376657	0.222128	0.585878	0.237185
4930578C19Rik	0	0	0	0	0	0	0	0	0
4930578G10Rik	0	0	0	0	0	0	0	0	0
4930578I06Rik	0	0	0	0	0	0	0	0	0
4930578I07Rik	0	0	0	0	0	0	0	0	0
4930578M01Rik	0	0	0	0	0	0	0	0	0
4930579C12Rik	0	0	0	0	0	0	0	0	0
4930579D09Rik	0	0	0	0	0	0	0	0	0
4930579F01Rik	0	0	0.090794	0	0	0	0	0.054741	0
4930579G18Rik	0.355887	0.743909	0.207113	0.446292	0.260938	0.327583	0.444313	0.275961	0.504494
4930579G24Rik	0.112995	0.270135	0.258941	0.271759	0.494565	0.174968	0.461495	0.248541	0.526643
4930579K19Rik	0.136357	0.132514	0.496538	0.19919	0.244986	0.196626	0.220302	0.935922	0.398105
4930579M01Rik	0	0	0	0	0	0	0	0	0
4930579O11Rik	0	0	0	0	0	0	0	0	0
4930580A09Rik	0.233759	0.107171	0.225983	0.198439	0	0.31441	0.229769	0	0
4930581F22Rik	26.2127	33.3643	31.3356	25.6953	30.8573	30.8986	25.0286	22.5669	25.7928
4930583I09Rik	0	0	0	0	0	0	0	0	0
4930583K01Rik	0	0	0	0	0	0	0	0	0
4930583P06Rik	0	0	0	0	0	0	0	0	0
4930584F24Rik	0	0	0	0	0	0	0	0	0
4930586N03Rik	0	0	0	0	0	0	0	0	0
4930587A21Rik	0	0	0	0	0	0	0	0	0
4930588K23Rik	0	0	0	0	0	0	0	0	0
4930589L23Rik	0	0	0	0	0	0	0	0	0
4930589P08Rik	0	0	0	0	0	0	0	0	0
4930590J08Rik	0	0	0	0	0	0	0	0	0
4930591A17Rik	0	0	0	0	0	0	0	0	0
4930593A02Rik	0	0	0	0	0	0	0	0.122894	0
4930593C16Rik	0	0	0	0	0	0	0	0	0
4930594M17Rik	0	0	0	0	0	0	0	0	0
4930594M22Rik	0.290834	0.239933	0.301497	0.220398	0.162155	0.762627	0.317195	0.122596	0.113802
4930594O21Rik	0	0	0	0	0	0	0	0	0
4930595D18Rik	0	0	0	0	0	0	0	0	0
4930595M18Rik	0	0	0	0	0	0	0	0	0
4930596D02Rik	0	0	0	0	0	0	0	0	0
4930596I21Rik	0.076372	0	0	0	0	0	0	0.111129	0.027842
4930596M17Rik	0	0	0	0	0	0	0	0	0
4930597A21Rik	0	0	0	0	0	0	0	0	0
4930597O21Rik	0	0	0.324287	0.294859	0.080304	0.2782	0.177154	0	0
4930598A11Rik	0	0	0.050925	0.292782	0.135255	0	0	0.191694	0.126851
4930599N23Rik	0.618542	0.698227	0.421298	0.381744	0.437076	0.640671	0.534953	0.341696	0.616019
4931400O07Rik	0	0	0	0	0	0	0	0	0
4931403E22Rik	0.151238	0.711174	0.392551	0.416917	0.695164	0.34652	0.638213	0	0.662471
4931403G20Rik	0	0	0.079586	0	0	0	0	0	0
4931403M11Rik	0	0	0	0	0	0	0	0	0
4931406B18Rik	0	0	0	0	0	0	0	0	0
4931406C07Rik	71.9996	82.0417	105.85	126.705	115.631	79.8255	92.6001	98.7725	105.019
4931406G06Rik	0	0	0	0	0	0	0	0	0
4931406P16Rik	0.931054	1.23843	0.583776	0.760307	1.19579	1.07195	2.27165	1.52249	1.56385
4931408C20Rik	0	0	0	0	0	0	0	0	0
4931409K22Rik	0	0	0	0	0	0	0	0	0
4931413I07Rik	0.135762	0	0	0	0	0	0	0.125388	0.106964
4931413K12Rik	0	0.131194	0.20141	0.055418	0.035837	0	0	0	0
4931414P19Rik	1.47412	1.70682	1.66208	2.016	1.6569	1.20002	2.15198	1.44256	2.06538
4931415C17Rik	0.039426	0	0	0	0	0	0	0.065422	0
4931417E11Rik	0	0	0	0	0	0	0	0	0
4931422A03Rik	0	0.082197	0.251568	0.141891	0.100949	0	0.310308	0.313708	0.178912
4931423N10Rik	0	0	0	0	0	0	0	0	0
4931428F04Rik	0.194852	0.341288	0.273985	0.38997	0.441977	0.440963	0.877516	0.435504	0.436999
4931428L18Rik	0	0	0	0	0	0	0	0	0
4931429I11Rik	0	0	0	0	0	0	0	0	0
4931429L15Rik	0	0.088506	0	0.033343	0.020325	0	0.06666	0.108791	0
4931429P17Rik	0	0	0	0	0	0	0	0	0
4931431C16Rik	0	0	0	0	0	0	0.006087	0	0
4931431F19Rik	0	0	0	0	0	0	0	0	0
4931440F15Rik	0.018194	0	0	0	0	0.02006	0.039787	0	0.013468
4931440J10Rik	0	0	0	0	0	0	0	0	0
4931440L10Rik	0	0	0	0	0	0	0	0	0
4931440P22Rik	0	0.03354	0.034639	0.119755	0.160375	0.066212	0.035777	0.078319	0
4932411E22Rik	0	0	0	0	0	0	0	0	0
4932411N23Rik	0	0	0	0	0	0	0	0	0
4932412D23Rik	0	0	0	0	0	0	0	0	0
4932414J04Rik	0	0	0	0	0	0	0	0	0
4932414N04Rik	0	0	0	0	0	0	0	0	0
4932415D10Rik	0	0	0	0	0	0	0	0	0
4932415M13Rik	0	0	0	0	0	0	0	0	0
4932418E24Rik	0	0	0	0	0	0	0	0	0
4932427H20Rik	0.002106	0	0	0	0	0.033109	0	0	0.060866
4932429P05Rik	0	0	0	0	0	0	0	0	0
4932430I15Rik	0	0.018381	0	0.025788	0	0	0	0	0
4932431L22Rik	0	0	0	0	0	0	0	0	0
4932431P20Rik	0	0	0	0	0	0	0	0	0
4932435O22Rik	0	0	0	0	0	0	0	0	0
4932438A13Rik	2.35134	3.74787	2.00429	2.39303	1.93493	2.42746	3.95669	3.82168	4.15993
4932438H23Rik	0	0	0.045122	0.031764	0.028562	0	0.013433	0	0
4932441J04Rik	0	0	0	0	0	0	0	0	0
4932442E05Rik	0.207181	0.226859	0.066379	0.085055	0.067713	0.060776	0.218031	0.200235	0.273103
4932442L08Rik	0	0	0.026758	0	0	0	0	0	0
4932443I19Rik	0	0	0	0	0	0	0	0	0
4932443L11Rik	0.071669	0.017524	0.039274	0.071743	0.027989	0.013635	0	0	0.012782
4932702P03Rik	0.044687	0.258668	0.106114	0.247712	0.19605	0.204836	0.260304	0.09724	0.05844
4933400A11Rik	0	0	0	0	0	0	0	0	0
4933400F03Rik	0	0	0	0	0	0	0	0	0
4933401P06Rik	0	0	0	0	0	0	0	0	0
4933402D24Rik	0.048549	0	0	0	0	0	0.076247	0	0
4933402E13Rik	0	0	0	0	0	0	0	0	0
4933402J07Rik	0	0	0	0	0	0	0	0	0
4933402N03Rik	0	0	0	0	0	0	0	0	0
4933402N22Rik	0	0	0	0	0	0	0	0	0
4933402P03Rik	0	0	0	0	0	0	0	0	0
4933403O08Rik	0	0	0	0	0	0	0	0	0
4933404K08Rik	0	0	0	0	0	0	0	0	0
4933404O12Rik	1.02533	0.893079	0.802212	0.822244	1.06951	0.761068	1.19472	1.08788	1.14532
4933405D12Rik	0.166924	0.472083	0.160734	0	0.23582	0.352125	0.222855	0	0.248684
4933405E24Rik	0	0	0	0	0	0	0	0	0
4933405L10Rik	0.146708	0.160632	0.019249	0.069874	0.058843	0.064601	0.039344	0.136739	0
4933405O20Rik	0	0	0	0	0	0	0	0	0
4933406C10Rik	0.274081	0.055906	0.248613	0.130171	0.363351	0.042326	0.152896	0.147845	0.26011
4933406D12Rik	0	0	0	0	0	0	0	0	0
4933406F09Rik	0	0	0	0	0	0	0	0	0
4933406G16Rik	0	0	0	0	0	0	0	0	0
4933406I18Rik	0	0.068101	0	0.211566	0.297542	0	0	0	0.161612
4933406J08Rik	0	0	0	0	0	0	0	0	0
4933406J10Rik	0	0	0	0	0	0	0	0	0
4933406K04Rik	0	0	0	0	0	0	0	0	0
4933406M09Rik	0	0	0	0	0	0	0	0	0
4933406P04Rik	0.079015	0.257089	0.391818	0.356143	0.355199	0.048094	0.153589	0.03784	0.137202
4933407E24Rik	0	0	0	0	0	0	0	0	0
4933407I08Rik	0	0	0	0	0	0	0	0	0
4933407K13Rik	0.288609	0.412775	0.032257	0.142092	0.490503	0.60984	1.02844	0.281348	0.805195
4933407L21Rik	0	0	0	0	0	0	0	0	0
4933408B17Rik	0.104136	0.158874	0.081683	0.036094	0.168385	0.033877	0.123346	0.182237	0
4933408J17Rik	0	0	0	0	0	0	0	0	0
4933408N05Rik	0	0	0	0	0	0	0	0	0
4933409G03Rik	0	0	0	0	0	0	0	0	0
4933411G06Rik	0	0	0	0	0	0	0	0	0
4933411G11Rik	0	0	0	0	0	0	0	0	0
4933411K16Rik	0.240987	0.705957	0.516912	0.23627	0.199235	0.514859	0.715427	0.854016	0.965762
4933411K20Rik	1.45814	2.00366	2.26502	2.85182	2.61944	2.30972	3.57663	2.94091	3.50521
4933411O13Rik	0	0	0	0	0	0	0	0	0
4933412E24Rik	0	0	0	0	0	0	0	0	0
4933413C19Rik	0	0	0	0	0	0	0	0	0
4933413G19Rik	0	0	0	0	0	0	0	0	0
4933413J09Rik	0.026074	0.050848	0.031036	0.01955	0	0.046826	0	0	0
4933413L06Rik	0	0	0	0	0	0	0	0	0
4933414I15Rik	0	0	0	0	0	0	0	0	0
4933415A04Rik	0.035845	0	0.019572	0.040456	0	0	0	0	0
4933415D12Rik	0.045197	0	0.027751	0	0	0	0	0	0.053088
4933415F23Rik	0	0	0	0	0	0	0	0	0
4933416C03Rik	0	0	0	0	0	0	0	0	0
4933416E03Rik	0	0	0	0	0	0	0	0	0
4933416M07Rik	0	0	0.008705	0	0	0	0.035151	0	0.010431
4933417A18Rik	0	0	0	0	0	0	0	0	0
4933417D19Rik	0.899755	1.00684	0.869576	1.77117	0.816509	1.29505	1.11484	1.07506	1.4073
4933421A08Rik	0.388982	0.300868	0.977663	0.48058	0.594879	0.580081	0.770042	0.239198	0.642292
4933421I07Rik	0	0	0	0	0	0	0	0	0
4933421O10Rik	0.872602	1.00107	1.05544	1.24946	0.894087	1.03717	1.56363	0.862505	0.908464
4933422H20Rik	1.87096	2.87655	1.59398	2.61584	1.62061	2.00479	0.940243	0.629229	0.937503
4933423P22Rik	0.037019	0.018806	0.047466	0.032037	0	0.03152	0.018983	0.066088	0
4933424L21Rik	0	0	0	0	0	0	0	0	0
4933424M12Rik	0	0	0	0	0	0	0	0	0
4933425H06Rik	0	0	0	0	0	0	0	0	0
4933425L06Rik	0	0	0	0	0	0	0	0	0
4933426D04Rik	0.347447	0.437954	0.626153	0.425352	0.81561	0.316031	0.30129	0.31523	0.370784
4933426K07Rik	0	0	0	0	0	0	0	0	0
4933426M11Rik	8.80267	10.6451	10.5319	14.4698	10.5957	10.6044	15.3318	12.6148	12.705
4933427D06Rik	0	0	0	0	0	0	0	0	0
4933427D14Rik	0.680209	0.818191	0.657687	1.03498	0.726976	0.801518	0.658504	0.659641	1.27074
4933427E11Rik	0.042863	0	0	0.070227	0.054786	0	0	0.055237	0
4933427E13Rik	0	0	0	0	0	0	0	0	0
4933427G17Rik	0	0	0	0	0	0	0	0	0
4933427I04Rik	0	0	0	0	0	0	0	0	0
4933427I22Rik	0	0	0	0	0	0	0	0	0
4933427J07Rik	0	0	0	0	0	0	0	0	0
4933428C19Rik	0	0	0	0	0	0	0	0	0
4933428G20Rik	0	0	0	0	0	0	0	0	0.004741
4933428M09Rik	0	0	0	0	0	0	0	0	0
4933429H19Rik	0	0	0	0	0	0	0.000562	0	0
4933430I17Rik	0	0.112744	0.039549	0	0.07056	0.115814	0	0.097426	0
4933430M04Rik	0	0	0	0	0	0	0	0	0
4933431E20Rik	0.278454	0.513588	0.384777	0.249418	0.41469	0.320284	0.439598	0.282493	0.52722
4933431K23Rik	0	0	0.009063	0	0	0	0	0	0
4933433C11Rik	0	0	0	0	0	0	0	0.027663	0
4933433F19Rik	0	0	0	0	0	0	0	0	0
4933433G15Rik	0.028014	0.171515	0.032922	0.100068	0	0	0	0	0.055775
4933433P16Rik	0	0	0	0	0	0	0	0	0
4933434E20Rik	12.2204	13.9691	10.32	13.9952	12.9309	14.2485	19.6658	14.7135	17.8045
4933434I20Rik	0	0	0	0	0	0	0	0	0
4933434M16Rik	0	0	0	0	0	0	0	0	0
4933435F18Rik	0	0	0	0	0	0	0	0	0
4933436C20Rik	0	0	0	0	0.183329	0	0.077966	0	0
4933436I01Rik	0	0	0	0	0	0	0	0	0
4933437N03Rik	0	0	0	0	0	0	0	0	0
4933438A12Rik	0	0	0	0	0	0	0	0	0
4933438K21Rik	0	0.051033	0	0	0.022088	0.064204	0	0	0
4933439C10Rik	3.11056	4.28824	4.07699	5.06136	4.19336	2.25015	2.34066	1.79479	2.84433
4933439G12Rik	0	0	0	0	0	0	0	0	0
4933439K11Rik	0	0	0	0	0	0	0	0	0
4933440J02Rik	0.18211	0.16288	0.079054	0	0.062341	0.17198	0.218326	0	0
4933440M02Rik	0	0	0	0	0	0	0	0	0
4933440N22Rik	0	0	0	0	0	0	0.000142	0	0.000297
5031410I06Rik	0	0	0	0	0	0	0	0	0
5031414D18Rik	0.322061	0.142967	0.292596	0.175109	0.170079	0.061991	0.065808	0.068056	0.139882
5031415H12Rik	0	0	0	0	0	0	0	0	0
5031425E22Rik	2.184	3.81481	2.79968	2.69422	2.88755	2.52834	3.52925	2.82848	3.38093
5031425F14Rik	0	0.058341	0.050479	0.038198	0	0	0	0	0
5031434C07Rik	0	0	0	0	0	0	0	0	0
5031434O11Rik	0.015415	0.20477	0.144478	0.117941	0.153277	0	0.178069	0.070256	0.114365
5031439G07Rik	4.41326	5.47187	4.89355	8.56522	5.85977	4.37011	6.9308	6.91194	7.51538
5033403F01Rik	0.333717	0	0.168327	0.269681	0.131802	0.560015	0.279318	0.127309	0.299957
5033411D12Rik	20.0998	25.4946	21.5894	37.364	30.2032	21.1372	27.8249	27.146	30.2632
5033417F24Rik	0.384979	0.484244	0.804973	0.530094	0.419164	0.335579	0.341097	0.023893	0.374579
5033426O07Rik	0	0	0	0	0	0	0	0	0
5033428I22Rik	0	0	0.057825	0	0	0	0	0.032715	0
5033430I15Rik	0.545842	1.20911	1.62919	0.871471	1.8216	2.1162	1.97081	0.810923	1.08247
5133400J02Rik	0	0	0	0	0	0	0	0	0
5330411J11Rik	0.108752	0.189885	0.032707	0.04467	0	0	0	0	0
5330413P13Rik	0	0	0	0	0	0	0	0	0
5330416C01Rik	0	0	0	0	0	0	0	0	0
5330417C22Rik	0.143452	0.08182	0.03297	0.297429	0.208112	0.090276	0.122363	0.122016	0.251949
5330417H12Rik	0.074647	0	0	0	0	0	0.07324	0	0
5330426P16Rik	0	0	0	0.084258	0.39129	0.30089	0	0	0
5330429C05Rik	0	0	0	0	0	0	0	0	0
5330430P22Rik	0.900926	0.321795	0.752341	0.949196	0.817882	0.499969	0.322542	0.453171	0.867447
5330434G04Rik	0	0	0	0	0	0	0	0	0
5330438I03Rik	0	0.027074	0.022325	0.023822	0.056473	0.033835	0	0	0.047382
5330439A09Rik	0	0	0	0	0	0	0	0	0
5330439K02Rik	0.084854	0	0.043766	0.039087	0	0	0.035842	0.039363	0
5430400D12Rik	0.155324	0.438423	0.340086	0.281956	0.394863	0.370005	0.077513	0.308535	0.167368
5430401F13Rik	0	0	0	0	0	0	0	0	0
5430402E10Rik	0	0	0	0	0	0	0	0	0
5430402O13Rik	0.91563	0.765272	1.18143	1.7096	1.20572	0.618157	1.02639	1.36262	0.739187
5430403G16Rik	0.496636	0.661938	0.412472	0.321185	0.547088	0.604763	0.31983	0.407824	0.70036
5430405H02Rik	1.67533	1.04883	1.23563	2.58671	1.16682	1.50234	0.894629	1.10584	0.641482
5430416N02Rik	5.53311	5.16798	5.25829	5.86986	7.37498	4.44201	7.22769	5.55135	4.8161
5430416O09Rik	0.074124	0.047365	0.125681	0.020865	0.055893	0.020987	0.021348	0.1191	0.119497
5430417L22Rik	4.04232	4.52844	4.72599	5.53996	4.66149	4.48238	4.12106	4.31402	3.82232
5430419D17Rik	0	0	0	0	0	0	0	0	0
5430421N21Rik	0	0	0	0	0	0	0	0	0
5430425J12Rik	0	0	0	0	0	0	0	0	0
5430427M07Rik	0	0	0	0	0	0	0	0	0
5430427O19Rik	0.166016	0.099042	0.132187	0.039668	0.106587	0.089845	0.022229	0.141712	0.057711
5430435G22Rik	0.027345	0.351471	0.215477	0.193389	0.219047	0.109163	0.174167	0.135905	0.145566
5530400C23Rik	0	0	0	0	0	0	0	0	0
5530401A14Rik	0	0	0	0	0	0	0	0	0
5530401N12Rik	0	0	0	0	0	0	0	0	0.102104
5530601H04Rik	1.77385	2.14886	1.99097	2.07954	2.42316	1.82398	2.06135	1.73506	2.42325
5730405O15Rik	0.273137	0.345301	0.484695	0.334391	0.410208	0.452421	0.796	0.731119	0.199669
5730409E04Rik	1.92576	2.3635	2.19215	3.53921	3.23529	2.06286	2.98492	2.53007	3.08063
5730412P04Rik	0	0	0	0	0	0	0	0	0
5730420D15Rik	0.380341	0.250719	0.271233	0.163009	0.164739	0.519008	0.110943	0.063216	0.208158
5730422E09Rik	0	0.017214	0.128509	0.05308	0	0	0.031082	0.023307	0
5730435O14Rik	1.19861	0.641618	0.90333	0.344452	1.36791	1.83117	1.14296	0.487759	0.83389
5730437C11Rik	0	0	0	0	0	0	0	0	0
5730446D14Rik	0	0	0.012424	0.179589	0	0.026777	0	0.090802	0.069658
5730455P16Rik	2.93403	3.85413	3.53927	2.81735	3.79102	3.05545	4.64722	4.37244	4.54921
5730457N03Rik	0	0	0	0	0	0	0	0	0
5730460C07Rik	0	0	0	0	0	0	0	0	0
5730480H06Rik	1.0715	1.20684	1.63065	0.955282	1.28738	0.811143	0.843094	0.640713	0.858274
5730507C01Rik	0	0	0.140185	0	0.127683	0.269607	0.442303	0.205478	0.3191
5730508B09Rik	3.42586	2.643	2.91265	1.83665	3.60538	2.54919	1.87264	2.59679	4.03949
5730522E02Rik	0	0	0.249657	0.01381	0.098401	7e-05	0	0	0
5730559C18Rik	0.029507	0	0	0.028296	0.022961	0	0	0	0
5730577I03Rik	0.299156	0.126708	0.361954	0.102623	0.146477	0.15111	0.078557	0.016585	0.164436
5730588L14Rik	0	0	0	0	0	0	0	0.23949	0
5730596B20Rik	0.116896	0	0.014537	0	0	0	0.044733	0	0.019983
5830403L16Rik	0.104633	0.191382	0.173629	0.390175	0.075323	0.153709	0.15076	0.128684	0.314035
5830403M04Rik	0	0	0	0	0	0	0	0	0
5830411N06Rik	0	0	0	0	0	0	0	0	0
5830415F09Rik	1.62594	1.36912	1.62794	1.74363	1.59178	2.1665	2.40047	1.62462	1.50338
5830416P10Rik	0.078398	0.051352	0.058253	0.057137	0.128498	0.035498	0.082778	0.077556	0
5830418K08Rik	0.841808	1.23242	1.28008	0.676483	0.971179	1.01591	1.13495	1.075	1.25211
5830418P13Rik	0	0	0	0	0	0	0	0	0
5830428H23Rik	5.56556	6.8888	7.30974	5.39926	7.00952	4.79651	6.91356	4.45911	6.66643
5830432E09Rik	0	0	0	0	0.037121	0.073099	0.05619	0	0.18802
5830444B04Rik	0.019194	0.282696	0.129804	0.691492	0.729636	0.123325	0.471988	0.149015	0.214722
5830454E08Rik	0.942042	1.2233	1.81947	2.04831	0.826677	1.02609	0.752703	1.82808	1.40267
5830462I19Rik	0.131069	0.197853	0.134109	0.049223	0	0.105427	0.106085	0.094313	0.19511
5830472F04Rik	0	0	0	0	0	0	0	0	0
5830473C10Rik	15.4613	15.2001	12.889	16.2004	14.1217	16.0579	15.7922	9.00716	13.2681
5930403N24Rik	0	0	0.01853	0	0	0	0	0	0
5930412G12Rik	0	0	0	0	0	0	0	0	0
5930422O12Rik	0.213795	0.177941	0.524591	0	0.095078	0	0	0	0.153278
5S_rRNA	0	0	0	0	0	0	0	0	0
6030408B16Rik	0	0	0	0	0	0	0.075458	0	0
6030419C18Rik	0.078417	0.082131	0	0.039857	0	0	0	0	0
6030442K20Rik	0.115275	0.060113	0	0	0.204796	0	0.171831	0.11668	0.06167
6030443J06Rik	0.083013	0.301134	0.230635	0.299988	0	0.205212	0.13374	0.080097	0.160124
6030445D17Rik	0.033099	0.0665	0.064018	0	0	0.160496	0.083123	0.055438	0
6030452D12Rik	0	0	0	0	0	0	0	0	0
6030455H03Rik	0.392689	0.301073	0.688419	0	0.554121	0	0.097107	0.29536	0.559929
6030458C11Rik	2.49973	3.69643	2.83367	4.4115	3.0659	2.76741	6.182	4.54646	5.29974
6030468B19Rik	0	0	0	0	0	0	0	0	0
6030469F06Rik	0	0	0	0	0	0	0	0	0
6030471H07Rik	0	0	0	0	0	0	0	0	0
6030498E09Rik	0	0	0.303562	0.037862	0.107174	0.168707	0	0	0
6230400D17Rik	0.644686	0.414671	0.374413	0.568448	0.611567	0.216712	0.557247	0.371285	0.346634
6330403A02Rik	0.011297	0.026427	0.019582	0	0	0.013048	0	0	0.012832
6330403K07Rik	0	0	0	0.110706	0	0	0	0	0.052338
6330403L08Rik	0.199087	0.223992	0.130524	0.325842	0.180072	0.371112	0.262008	0.086236	0.218921
6330403N20Rik	0	0	0	0	0	0	0	0	0
6330408A02Rik	0.439074	0.764769	0.73873	1.01598	0.546491	0.537042	0.941245	0.602638	0.593664
6330409D20Rik	0.172407	0	0.162959	0	0	0.076891	0	0	0
6330416G13Rik	0.839067	1.43685	1.28027	0.970829	1.24899	0.73997	1.40296	2.13253	1.90067
6330418K02Rik	0.281924	0.19557	0.863267	0.813921	0.566963	0.609414	0.790585	0.789615	0.984383
6330419J24Rik	0.056042	0.041577	0	0	0	0	0.036821	0	0
6330444E15Rik	0	0	0	0	0	0	0	0	0
6330562C20Rik	0.702163	0.574444	0.167237	0	0.380359	0.088049	0.452995	0	0.235418
6430503K07Rik	0	0	0	0	0	0	0	0	0
6430531B16Rik	0	0	0.00587	0	0	0	0	0	0
6430548M08Rik	0.357561	0.427959	0.261998	0.231116	0.331522	0.432418	0.79978	0.571666	0.327189
6430550D23Rik	1.29163	0.668241	1.1371	0.859987	0.520854	0.508618	0.706348	0.629516	0.627213
6430562O15Rik	0.048742	0.163535	0.158815	0.174332	0.06943	0.179411	0.229452	0.111532	0.209521
6430571L13Rik	0.56787	0.363722	0.5698	0.973248	0.502762	0.407612	0.122367	0.440638	0.737731
6430573F11Rik	0.608388	0.600842	1.23377	1.29792	0.531925	0.646387	1.44291	0.904244	1.19942
6430590A07Rik	0.111418	0	0.076204	0.111526	0.116472	0.237889	0.346267	0.251558	0.395077
6430628N08Rik	0	0	0	0	0	0	0	0	0
6430710C18Rik	0.16915	0.101547	0.14673	0.338685	0	0.202103	0.367297	0.089575	0.182101
6530401F13Rik	0	0	0	0	0	0	0	0	0
6530402F18Rik	0.256302	0.08975	0.073992	0.101957	0	0.035623	0.166211	0.261143	0.206841
6530403G13Rik	0.087952	0.895673	0.97516	1.4787	2.21789	0.616739	0.121036	0.113337	0.145999
6530403H02Rik	0	0	0	0	0	0	0	0	0
6530409C15Rik	0	0.095572	0.201087	0.406132	0.067414	0.316521	0.214237	0	0.170432
6530411M01Rik	0	0	0	0	0	0	0	0	0
6720401G13Rik	5.54527	10.9667	7.11249	8.65804	6.02514	6.48868	7.30147	4.85065	7.62213
6720416L17Rik	0	0	0	0	0	0	0	0	0
6720427I07Rik	2.02842	2.51324	2.47952	2.35269	3.67249	1.15729	2.72771	1.68379	2.06701
6720483E21Rik	0	0	0	0	0	0	0	0	0
6720489N17Rik	0	0	0	0	0	0	0	0	0
6820408C15Rik	0	0	0.0151	0	0	0.087539	0	0	0
7330404K18Rik	0	0	0	0	0	0	0	0	0
7420426K07Rik	0	0	0	0	0	0	0	0	0
7420461P10Rik	0	0	0	0	0	0	0	0	0
7530416G11Rik	0	0	0	0	0	0	0	0	0
7530420F21Rik	0	0	0	0	0	0	0	0	0
7530422B04Rik	0	0	0	0	0	0.080688	0.223539	0	0.102762
7SK	0	0	0	0	0	0	0	0	0
8030411F24Rik	0	0	0	0	0	0	0	0	0
8030423F21Rik	0	0	0	0	0	0	0	0	0
8030423J24Rik	0	0	0	0	0	0	0	0	0
8030443G20Rik	0	0	0	0	0	0	0	0	0
8030451A03Rik	0	0	0	0	0	0	0	0	0
8030453O22Rik	0	0	0.046823	0	0	0	0	0	0
8030462N17Rik	0.781798	0.510189	0.536167	0.942596	0.328767	0.311149	1.75983	1.04312	1.55622
8030474K03Rik	0	0	0	0	0	0	0	0.150594	0
8430403D17Rik	0.019832	0	0	0	0	0	0.023999	0.030528	0
8430408G22Rik	22.6546	32.1548	19.0147	41.4231	32.4213	67.6748	52.2263	51.1191	43.8638
8430419K02Rik	0	0	0	0	0	0	0	0	0
8430419L09Rik	5.85381	8.11764	6.08924	9.27675	8.23602	7.94346	12.2489	10.7526	9.91723
8430423G03Rik	0	0	0	0	0	0	0	0	0
8430427H17Rik	0.202105	0.088483	0.183322	0.1311	0.080896	0.087174	0.061797	0.154994	0.140295
8430429K09Rik	0.0529	0.459249	0.847824	0.64764	0.449001	0.382687	0.680471	0.48613	0.560445
8430432A02Rik	0.355714	0.491304	0.705761	0.184902	0.841562	0.224983	0.354367	0.184991	0.428217
8430436N08Rik	0	0	0	0	0	0	0	0	0
8430437L04Rik	0	0	0	0	0	0	0	0	0
9030025P20Rik	2.16695	3.35012	2.93772	3.30198	2.85821	1.59917	3.52284	2.73283	3.06147
9030204H09Rik	0	0	0	0	0	0	0	0	0
9030407P20Rik	0.132223	0.41608	0.309295	0.615395	0.300685	0.389991	0.441522	0.426812	0.232666
9030612E09Rik	0	0	0	0	0	0	0.037382	0	0
9030616G12Rik	8.14502	7.07875	7.30369	7.34686	10.1592	5.43987	10.0914	12.9389	9.52988
9030617O03Rik	11.926	15.4162	18.3214	22.7655	19.3431	8.30002	15.0642	15.9376	17.5444
9030619P08Rik	10.3305	11.1883	18.1415	25.3702	15.1136	5.02086	5.26345	10.3294	9.16797
9030622O22Rik	8.01175	13.9371	8.21708	9.65009	9.72087	17.1746	16.5111	10.4687	14.2354
9030624G23Rik	0	0	0	0	0	0	0	0	0
9030624J02Rik	2.80324	4.13156	2.54347	3.86857	3.37154	3.31824	4.47338	3.71937	4.6672
9130008F23Rik	0.135066	0	0.058645	0.034486	0.037116	0	0	0	0.102797
9130011E15Rik	1.13884	2.14745	1.60502	2.94124	1.19968	1.37201	3.14106	2.15364	3.28626
9130015L21Rik	0	0	0	0	0	0	0	0	0
9130017K11Rik	0	0.121947	0	0	0	0	0	0.013201	0.046077
9130019O22Rik	0.46284	0.509083	0.328722	0.491862	0.714285	0.527687	0.740128	0.465641	0.967718
9130019P16Rik	0.037786	0.164234	0.067776	0.050393	0.007982	0.005533	0.003648	0.065718	0.098887
9130020K20Rik	0.172522	0.341555	0.266697	0.258366	0.331761	0.268553	0.304018	0.159503	0.138061
9130023H24Rik	0.948316	0.97028	1.01073	1.10004	0.838127	1.59645	1.4517	0.877051	1.18065
9130024F11Rik	0	0.143173	0.221348	0	0.137008	0	0	0	0
9130204K15Rik	0	0.121577	0.189825	0.481806	0	0.711234	0	0	0.325828
9130204L05Rik	0	0	0	0	0	0	0	0	0
9130206I24Rik	0.097119	0.080517	0.023978	0.058635	0	0.022092	0	0	0
9130213A22Rik	0	0.054648	0.084395	0.058958	0	0	0	0	0.071704
9130221H12Rik	3.47488	4.32416	3.5557	3.49652	3.27215	3.55206	2.81961	2.47081	4.2209
9130230L23Rik	0.209376	0.140167	0.095733	0.129527	0.15762	0.098526	0.024366	0.229135	0.127975
9130230N09Rik	0.52744	1.2115	0.871427	1.5105	1.49871	1.19306	0.876673	1.43189	0.516532
9130401M01Rik	12.1386	13.6371	15.4616	20.4585	13.8948	13.4501	14.48	16.7143	14.7721
9130409I23Rik	5.64485	3.77083	11.5741	8.02722	8.11092	1.83504	3.12057	3.79803	2.9182
9130409J20Rik	0	0	0	0	0	0	0	0	0
9130410C08Rik	0	0	0	0	0	0	0	0	0
9230009I02Rik	0	0	0	0	0	0	0	0	0
9230019H11Rik	0	0	0	0	0	0	0	0	0
9230020A06Rik	0	0	0	0	0	0	0	0	0
9230102O04Rik	0	0	0	0	0	0	0	0	0
9230104L09Rik	0	0	0	0	0	0	0	0	0
9230104M06Rik	0	0	0	0	0	0	0	0.048801	0
9230105E05Rik	0	0	0	0	0	0	0	0	0
9230106D20Rik	0	0	0	0	0	0	0	0	0
9230109A22Rik	0	0	0	0	0	0	0	0	0
9230110C19Rik	0	0.040522	0	0.147447	0.442105	0.089715	0.299621	0.171695	0.08623
9230110F15Rik	0	0	0	0	0	0	0	0	0
9230111E07Rik	0.473209	0.240412	0	0.104773	0.521372	0.30359	0	0.207105	0.109826
9230112D13Rik	0	0	0	0	0	0	0	0	0
9230112E08Rik	0.471763	0.578113	0.371814	0.623951	0.406162	0.487351	0.790404	0.497999	1.19204
9230113P08Rik	0	0	0	0	0	0	0	0	0
9230114K14Rik	0.157969	0.076419	0.073766	0.030592	0.30242	0.300071	0.36517	0.099656	0.217623
9230115E21Rik	0	0	0	0	0	0	0	0	0
9230116N13Rik	0.224417	0.2125	0.215262	0.286522	0.385241	0.064691	0.060405	0	0.053626
9230117E06Rik	0	0	0	0	0	0	0	0	0
9330020H09Rik	0.607324	0.744098	0.432226	0.751122	0.88097	0.598804	0.680887	0.696121	0.392277
9330101J02Rik	0	0	0	0.065967	0	0	0	0	0
9330104G04Rik	0.039381	0.152697	0.035186	0.346234	0.143055	0.113822	0.200607	0	0
9330111N05Rik	0.048109	0.080667	0.003425	0	0	0	0.031106	0	0
9330136K24Rik	0.187999	0.150856	0.109913	0.138651	0.04786	0.159257	0.232446	0.050256	0.087784
9330151L19Rik	2.87072	3.9976	3.30613	3.50201	2.90962	2.9117	2.78079	2.25093	2.45846
9330154J02Rik	0	0	0	0	0	0	0	0	0
9330154K18Rik	0	0.015605	0	0.040521	0.099023	0	0.033858	0	0
9330158H04Rik	0	0	0	0	0	0	0	0	0
9330159F19Rik	0	0	0	0	0	0	0	0	0
9330159M07Rik	0.900554	1.25295	1.53119	0.623032	0.830426	0.766189	0.969423	1.67572	1.32903
9330159N05Rik	0.051348	0.101276	0.09847	0.014473	0.072985	0.12775	0	0.017527	0.059596
9330160F10Rik	0.231619	0.08524	0.243299	0.181564	0.145999	0.067911	0.118364	0.03701	0.255326
9330161L09Rik	0.120438	0	0.11257	0.010525	0.223259	0	0	0.095892	0.030602
9330162012Rik	0.716876	0.917688	1.11039	0.841077	1.3909	0.308783	0.916094	0.837985	0.599749
9330171B17Rik	0	0	0	0	0	0	0	0	0
9330175E14Rik	0.437501	0.895595	0.606839	0.549123	0.812647	1.00501	0.611327	0.366229	0.680497
9330179D12Rik	0.060343	0	0	0	0	0	0	0	0
9330182L06Rik	0	0.015604	0.042211	0.086836	0.031287	0.065569	0	0.093858	0.133661
9330182O14Rik	0	0	0	0	0	0	0	0	0
9330185C12Rik	0	0	0	0	0	0	0	0	0
9330198N18Rik	0	0	0	0	0	0	0	0	0
9430002A10Rik	0.108051	1.07769	0.396843	0.907086	0.611672	0.092951	0.607564	0.738726	0.208089
9430007A20Rik	0	0	0	0	0	0	0	0	0
9430008C03Rik	2.52679	5.07868	3.4195	4.36873	3.44795	4.95199	5.23686	3.66025	3.1406
9430015G10Rik	2.22092	2.47339	2.28186	2.47566	2.02836	1.69204	2.7661	1.9171	2.16848
9430016H08Rik	6.77317	7.0131	7.38755	8.03863	7.04474	6.31757	7.14514	7.4202	6.21276
9430020K01Rik	0.344127	0.458913	0.488328	0.455201	0.424714	0.219469	0.637863	0.518124	0.684969
9430021M05Rik	0	0	0	0	0	0	0	0	0
9430023L20Rik	22.5982	25.1623	22.5493	30.6447	28.5448	24.3692	27.3501	27.596	27.1524
9430024E24Rik	0	0	0	0	0	0	0	0	0
9430029A11Rik	0.006524	0	0	0	0	0	0	0	0
9430037G07Rik	0.433376	0.462943	0.166797	0.545524	0.324764	0.451461	1.01492	0.519361	0.84103
9430038I01Rik	5.78837	7.49941	5.12395	7.52266	7.11486	3.89342	5.129	6.10847	6.04486
9430041J12Rik	0.036531	0	0	0	0	0	0	0	0
9430065F17Rik	0.425352	0.419533	0.392587	0.770868	0.33154	0.197474	0.845882	0.363293	0.304207
9430069I07Rik	0	0	0	0	0	0	0	0	0
9430073C21Rik	0	0	0	0	0	0	0	0	0
9430091E24Rik	0.42859	1.18989	0.328095	0.602955	0.155863	0.633781	0.535088	1.07797	0.73156
9430093N23Rik	0	0.275136	0.136414	0	0	0.215518	0	0	0
9430097D07Rik	0	0	0	0	0	0	0	0	0
9530002B09Rik	0	0	0	0	0	0	0	0	0
9530003J23Rik	0	0	0	0	0.048959	0	0	0	0
9530026F06Rik	0	0	0	0	0	0	0	0	0
9530026P05Rik	0	0.098016	0	0.087379	0.075632	0.076855	0	0.245528	0.07891
9530027J09Rik	0.265387	0.394874	0.304127	0.136501	0.199747	0.341122	0.271259	0.154666	0.147187
9530034E10Rik	0	0	0.245952	0	0.606581	0.365072	0	0.362582	0.339634
9530036M11Rik	0	0.106628	0	0	0	0	0	0	0
9530036O11Rik	0	0	0	0	0	0	0	0	0
9530046B11Rik	0	0	0	0	0	0.122454	0.191496	0	0.130591
9530048J24Rik	0.464924	0.207393	0.516745	0.360711	0.533408	0	0.179913	0.289852	0
9530051G07Rik	0	0	0.040384	0	0	0.038336	0	0	0
9530052C20Rik	0.028725	0	0.021259	0.108899	0.101406	0.024093	0	0	0
9530052E02Rik	0.22095	0.164483	0	0	0.092467	0	0	0	0.094466
9530053A07Rik	0.027682	0	0.0091	0	0	0	0	0	0.007607
9530059O14Rik	0	0	0	0	0	0	0	0	0
9530068E07Rik	31.8711	39.4245	32.4781	42.4885	41.1754	35.8979	59.1604	56.0707	56.405
9530072K05Rik	0	0	0	0	0	0	0	0	0
9530077C05Rik	0.104376	0.119075	0.122129	0.099827	0.148118	0.079852	0.157322	0.067865	0.061383
9530080O11Rik	0.180805	0.506385	0.339889	0.423876	0.426185	0.144081	0.551136	0.112734	0.648277
9530082P21Rik	3.50406	3.50799	3.1156	4.10549	4.23159	3.16057	3.04392	3.22455	3.52726
9530085P06Rik	0	0	0	0	0	0	0	0	0
9630001P10Rik	0	0	0	0	0	0	0	0	0
9630013D21Rik	10.7603	8.36555	10.1058	10.4336	8.67399	7.26958	5.45501	7.74511	6.12105
9630013K17Rik	0	0	0.088648	0	0.028913	0	0.204503	0	0.12331
9630014M24Rik	0	0	0	0	0	0	0	0	0
9630028B13Rik	0	0.063586	0	0	0	0	0	0	0.020368
9630028H03Rik	0	0	0	0	0	0.055189	0	0	0
9630033F20Rik	2.55294	2.06939	2.61702	2.95622	2.74037	2.75136	3.21049	2.27871	2.71059
9630041A04Rik	0	0	0	0	0	0	0	0	0
9830107B12Rik	0	0	0	0	0	0	0	0	0
9830144P21Rik	0.254469	0.416575	0.497885	0.388527	0.293414	0.606996	0.737796	0.308026	0.429125
9830147E19Rik	0.701	0.935164	0.945133	0.734883	0.734883	1.50567	1.19364	0.766946	1.08983
9930004E17Rik	0.154721	0.24636	0	0.166059	0	0	0.239383	0	0
9930012K11Rik	0.075804	0.194141	0.183855	0.17529	0.112573	0.060075	0.135133	0.108718	0.043072
9930013L23Rik	0.010002	0	0	0.011909	0	0	0	0	0
9930014A18Rik	0.04054	0.101239	0.074897	0.052774	0.028059	0.066061	0.017361	0.068169	0.038757
9930021J03Rik	1.45121	2.06353	1.8273	1.96596	2.00844	1.93989	2.27202	1.52081	2.55222
9930022D16Rik	0	0	0	0	0	0	0	0	0
9930038B18Rik	0	0	0	0	0	0	0	0	0
9930104L06Rik	0.996491	1.78506	1.51974	2.33422	1.55351	2.24569	2.46205	2.3026	1.48287
9930111J21Rik1	0.08356	0.165057	0.039189	0.054122	0.025077	0.053676	0.149434	0.117595	0.057072
9930111J21Rik2	0.19162	0.222184	0.245049	0.064474	0.080779	0.184818	0.126702	0.2345	0.200507
A030003K02Rik	0.066806	0.066057	0.024365	0.065351	0.05621	0	0	0.046066	0
A030009H04Rik	0.115492	0.360239	0.07873	0.095456	0.244004	0.082691	0.449208	0.430262	0.440159
A130010J15Rik	1.28045	0.642944	1.48319	1.61132	0.828219	0.432308	1.90607	1.77013	2.16396
A130014A01Rik	0.537206	1.92573	1.17461	0.949074	1.22688	0.928925	1.27069	1.33254	0.955394
A130023I24Rik	0	0	0	0	0	0	0	0	0
A130030D18Rik	0	0	0	0	0	0	0	0	0
A130049A11Rik	1.34895	0.604625	0.322353	0.636648	0.755827	1.00146	0.119377	0.162749	0.168681
A130050O07Rik	0	0	0	0	0	0	0	0	0
A130051J06Rik	0.024111	0.130688	0.10784	0.135852	0	0.120286	0	0.027687	0.138221
A130057D12Rik	0.120611	0	0	0	0	0	0	0	0
A130066N16Rik	0.046804	0.015768	0	0	0	0	0	0	0.023059
A1bg	0	0.249767	0.172555	0.093533	0.061246	0	0	0	0
A1cf	9.85731	15.769	9.06324	14.3729	10.1203	10.4337	29.2901	14.75	25.3515
A230004M16Rik	0	0	0	0	0	0	0	0	0
A230005M16Rik	0.46253	0.90357	2.27579	0.781494	1.17018	1.61136	2.25057	1.5548	1.23071
A230006K03Rik	0	0	0	0	0	0	0	0	0
A230009B12Rik	0	0	0	0	0	0	0	0	0
A230020J21Rik	0	0	0	0	0	0	0	0	0.000522
A230028O05Rik	0.062495	0	0.036229	0	0.152825	0	0	0.058422	0
A230046K03Rik	2.26036	3.29218	2.82877	2.76688	3.44467	3.69335	5.91361	4.34074	4.47894
A230050P20Rik	23.7347	36.6241	29.6439	31.3309	23.1924	26.4848	16.8713	20.5852	21.5783
A230052G05Rik	0	0	0	0.051355	0	0	0	0	0
A230056P14Rik	0.635491	0.967952	0.763394	0.715714	1.13545	0.64472	0.921477	1.02649	0.839771
A230059L01Rik	0	0	0	0	0	0	0	0	0
A230060F14Rik	0	0.025953	0	0.25224	0	0	0.079108	0	0.060107
A230065H16Rik	0	0	0	0	0	0	0	0	0
A230065N10Rik	0	0	0	0	0	0	0	0	0
A230071N21Rik	0	0	0.060792	0	0	0	0	0	0
A230072C01Rik	2.1438	2.35467	1.9843	4.3727	3.55372	3.48618	3.38427	4.12118	3.13974
A230072E10Rik	0.020349	0.303455	0.072413	0.074296	0.023368	0.033403	0.079492	0.049256	0.049916
A230072I06Rik	0	0	0	0	0	0	0	0	0
A230083G16Rik	1.12634	0.898905	1.12633	0.743294	0.90806	0.773292	1.05069	0.777531	1.55196
A230083N12Rik	0.49478	0.460695	0.247933	0	0	0.231647	0.241963	0.156311	0.22201
A230087F16Rik	0.051101	0	0	0	0	0	0	0	0
A230103J11Rik	0.248981	0.232515	0.122665	0.482027	0.078835	0.135307	0.102487	0.148139	0.405005
A230107N01Rik	0.262524	0.243351	0.249636	0.09029	0.166772	0.032613	0.091142	0.113285	0.052957
A230108P19Rik	0.021456	0.00265	0	0	0	0	0	0	0
A2m	0	0	0.071513	0	0	0	0	0	0.043505
A330008L17Rik	0	0	0	0	0	0	0	0	0
A330009N23Rik	0.120073	0	0.315246	0.130251	0.199564	0.127124	0.41066	0.205998	0.425309
A330017A19Rik	0.038102	0.226284	0.033043	0.402634	0	0.101224	0.096758	0	0.057062
A330021E22Rik	0.077257	0.024232	0.145436	0.072537	0.066023	0.143748	0.084659	0.137947	0.112458
A330023F24Rik	1.12603	1.99571	1.74304	1.67399	1.3798	1.88647	2.30058	1.42971	1.60315
A330032B11Rik	0.023219	0	0.003279	0	0.038129	0.012255	0	0	0.040287
A330033J07Rik	0	0	0	0	0	0	0	0	0
A330035P11Rik	0.24458	0.463671	0.340629	0.935347	0.279791	0.80164	0.909494	0.926282	0.634581
A330040F15Rik	1.16343	0.74343	0.844251	1.87623	0.35067	1.09119	2.20417	0.884916	0.417016
A330041J22Rik	0	0	0	0	0	0	0	0	0.173817
A330043C09Rik	0	0	0	0	0	0	0	0	0
A330044P14Rik	0	0	0	0	0	0	0	0	0
A330048O09Rik	0	0	0	0	0	0	0	0	0
A330050B17Rik	0.015757	0.029232	0.148389	0.006703	0.098436	0	0.191941	0.021816	0.200197
A330050F15Rik	0	0	0	0	0	0	0	0	0
A330069E16Rik	0.265954	0.413035	0.77844	0.623799	1.113	0.174603	0.734634	0.502921	0.991923
A330070K13Rik	0	0	0	0	0	0	0	0	0
A330074K22Rik	0.010478	0.041655	0	0	0	0	0	0	0
A330076H08Rik	0	0	0	0	0	0.046863	0	0	0
A330094K24Rik	0	0	0	0	0	0	0	0	0
A330102I10Rik	0	0	0	0	0	0	0	0	0
A3galt2	0.02168	0.080923	0	0	0	0	0	0	0.026014
A430005L14Rik	35.6362	30.2049	29.1169	38.7178	39.8649	28.3268	38.4689	38.9981	34.7016
A430010J10Rik	0	0	0	0	0	0	0	0	0
A430018G15Rik	5.53143	6.48964	6.40043	9.32907	7.61499	4.82781	5.07577	8.03272	7.19306
A430033K04Rik	1.16939	1.49628	1.13588	1.09483	1.25585	1.22082	1.42103	1.19047	1.63184
A430035B10Rik	0.883945	1.09373	1.19085	0.884936	1.45241	0.839041	1.16259	0.902543	1.03108
A430046D13Rik	1.53565	2.11405	2.0815	1.72063	1.93009	1.39999	2.10425	1.03232	1.77422
A430048G15Rik	0	0	0	0	0	0	0	0	0
A430057M04Rik	0.056061	0.062983	0.038491	0.086733	0.026591	0.27012	0.070177	0.029892	0.123691
A430071A18Rik	0	0.116709	0.188971	0.064944	0	0.186405	0	0	0.131376
A430072P03Rik	0	0	0	0	0	0	0	0	0
A430078G23Rik	0	0	0	0	0	0	0	0	0.044644
A430078I02Rik	0	0	0.040853	0	0	0	0	0	0
A430092G05Rik	0	0	0	0	0	0	0	0	0
A430093F15Rik	0	0	0	0	0	0	0	0	0
A430104N18Rik	0	0.844722	0.406365	0.291579	0.421018	0	0.342646	0	0.305978
A430105I19Rik	0.320421	0.693632	0.481138	0.359173	0.396659	0.353028	0.310917	0.344714	0.496159
A430105J06Rik	0.128767	0.168281	0.220197	0.270142	0.188547	0.411419	0.083466	0.046333	0.169688
A430106G13Rik	0	0	0	0.025164	0	0	0	0	0
A430108G06Rik	0	0	0	0	0	0	0	0	0
A430110L20Rik	0.473669	0.446418	0.507997	0.372087	0.277173	0.340836	0.258977	0.157082	0.525168
A4galt	0.146225	0	0.221242	0.084133	0.169579	0.148252	0	0.142854	0.073489
A4gnt	0.032139	0.069048	0.251491	0.255631	0.152979	0.061064	0	0	0.063654
A530006G24Rik	0	0	0	0	0	0	0	0	0
A530010F05Rik	0	0	0	0	0	0	0	0	0
A530013C23Rik	0.235572	0.211461	0.167842	0.154605	0.271395	0.161305	0.355773	0.137602	0.224563
A530016L24Rik	0	0	0	0	0.052895	0	0.049527	0	0.033455
A530017D24Rik	2.1119	2.98812	2.71084	3.11996	3.37087	2.39477	2.9229	2.36582	3.7833
A530020G20Rik	1.41954	1.1601	1.93107	1.71648	1.50508	0.347823	0.207703	0.413802	0.924367
A530021J07Rik	0	0	0	0	0	0	0	0	0
A530032D15Rik	0.141171	0.057824	0.01267	0.04758	0	0.180296	0	0.090049	0
A530040E14RIK	0	0	0	0	0	0	0	0	0
A530040E14Rik	0.063638	0.076615	0.193361	0.062035	0.15926	0.064128	0.014266	0	0.125441
A530053G22Rik	0	0	0	0	0	0	0	0	0
A530054K11Rik	0.579578	0.925094	0.600253	0.963635	0.75493	0.693336	1.24332	0.726137	1.21358
A530058N18Rik	0	0	0	0	0	0	0	0	0
A530064D06Rik	0	0.032589	0	0	0	0	0	0	0
A530072M11Rik	0.095209	0.510527	0.709561	0.232625	0.570418	0.427414	0.341002	0	0.654738
A530076I17Rik	0	0.033765	0	0.035278	0	0	0	0	0
A530083I20Rik	0.433382	0.318298	0.308215	0.490674	0.438189	0.68903	0.693428	0.622316	0.204674
A530084C06Rik	0.173457	0.471579	0.31335	0.121979	0.292812	0.317924	0.363575	0.054412	0.218581
A530088E08Rik	0	0.04559	0	0	0	0.055383	0	0	0
A530095I07Rik	0	0	0	0	0	0	0	0	0
A530099J19Rik	0.07374	0	0.05672	0.056468	0	0.027098	0	0	0
A630001G21Rik	0.137132	0.232025	0.353981	0.191163	0.334504	0.321865	0.081295	0.618241	0.143041
A630007B06Rik	1.09238	1.04975	0.936056	0.944796	0.791447	1.36322	2.17992	1.46921	1.75898
A630010A05Rik	0	0	0	0	0	0	0	0	0
A630012P03Rik	0	0.087537	0	0	0	0	0	0	0
A630014C17Rik	0	0.028761	0	0.052986	0.094526	0	0	0.032103	0
A630023A22Rik	0	0	0	0	0	0.064379	0	0	0
A630023P12Rik	0	0	0	0	0	0	0	0	0
A630031M04Rik	0.048838	0	0	0	0	0	0	0	0
A630033H20Rik	0	0.233501	0.126506	0.05975	0.148823	0	0.053873	0.072802	0.05659
A630050E04Rik	0	0	0	0	0	0	0	0	0
A630052C17Rik	0.993286	1.22683	1.0254	1.09057	0.819211	0.874334	1.02303	1.31913	0.937807
A630072L19Rik	0	0	0	0	0	0	0	0	0
A630073D07Rik	0	0	0	0	0	0	0	0	0
A630075F10Rik	0	0	0	0	0	0	0	0	0
A630076J17Rik	0.520614	0	0.261746	1.01043	1.10373	1.73889	4.08989	0.295347	1.12022
A630077J23Rik	0	0	0	0	0	0.092716	0	0	0
A630081J09Rik	0	0	0.013657	0	0	0	0	0	0
A630091E08Rik	0	0	0	0	0	0	0	0	0
A630095E13Rik	0	0	0	0	0	0	0	0	0
A630095N17Rik	0.062495	0.207672	0	0.158911	0	0	0.140041	0	0
A730011C13Rik	0.158901	0.551205	0.408776	0.168542	0.283772	0.100506	0.306337	0.509688	0.304429
A730013G03Rik	0	0	0	0	0	0	0	0	0
A730015C16Rik	0.08299	0.063614	0.254417	0.170159	0.069829	0	0.008586	0.116618	0
A730017C20Rik	0.010388	0	0	0	0	0	0	0	0
A730017L22Rik	1.52826	2.52127	1.96001	2.37142	2.54219	1.87597	2.94287	2.4247	2.20657
A730018C14Rik	0	0	0	0	0	0	0	0	0
A730020E08Rik	0	0	0	0	0	0	0	0	0
A730020M07Rik	0	0	0	0	0	0	0	0	0.194357
A730032A03Rik	0	0	0	0	0	0	0	0	0
A730036I17Rik	0.022112	0.101231	0.134852	0	0.044064	0.098554	0.043559	0.188651	0.036927
A730045E13Rik	0	0	0	0	0	0	0	0	0
A730046J19Rik	0	0	0.024727	0.054337	0.014584	0	0.049418	0.020352	0.087244
A730049H05Rik	0	0	0.019903	0.064449	0	0	0	0.036862	0
A730056A06Rik	0	0	0	0	0	0	0	0	0
A730060N03Rik	0	0	0	0	0	0	0	0	0
A730061H03Rik	0.067219	0.133329	0.091646	0.108727	0.019127	0.053412	0.329236	0.128306	0.237582
A730071L15Rik	0.142355	0.036498	0	0.053264	0.049637	0.053541	0	0	0.041405
A730081D07Rik	0	0.216854	0.194805	0	0.05508	0	0.18205	0	0.055918
A730085A09Rik	0	0	0	0	0	0	0	0	0
A730085K08Rik	0	0.050673	0.017617	0	0	0	0	0	0
A730090H04Rik	0	0	0.123435	0	0	0	0	0	0
A730090N16Rik	0	0	0.175596	0	0.104799	0	0	0	0
A830005F24Rik	0	0	0	0.108467	0.152925	0	0.638494	0	0
A830009L08Rik	0	0	0	0	0	0	0	0	0
A830010M20Rik	0.140542	0.554256	0.321777	0.245593	0.425488	0.109018	0.315414	0.289591	0.703514
A830011K09Rik	0	0	0	0	0	0	0	0	0
A830012C17Rik	0	0	0	0	0	0	0	0	0
A830018L16Rik	0	0	0	0	0	0	0	0	0
A830019P07Rik	0	0.048621	0	0	0	0	0	0	0
A830031A19Rik	0	0	0	0	0	0	0	0	0
A830035A12Rik	0	0	0	0	0	0	0.159959	0	0
A830035O19Rik	0.324946	0.1711	0.030655	0.082745	0.115478	0.11961	0.112735	0.236566	0.291929
A830036E02Rik	0	0	0	0	0	0	0	0	0
A830039N20Rik	0.163836	0	0	0	0	0	0.207595	0.253946	0
A830052D11Rik	0.53238	1.2468	0.640503	1.26399	1.07529	0.189593	0.543958	0.713808	0.68963
A830073O21Rik	0	0	0	0	0	0	0	0	0
A830080D01Rik	0.911792	1.53091	1.47843	1.01139	1.60636	1.10827	0.939275	1.17157	1.03385
A830082K12Rik	0	0.049677	0	0.47428	0.11658	0.201536	0.208568	0.242925	0.091937
A830092H15Rik	0	0	0	0	0	0	0	0	0
A930001A20Rik	0	0	0	0	0	0	0	0	0
A930001C03Rik	1.08665	1.17278	1.6221	1.42357	1.39636	0.522822	0.863185	0.713277	1.42678
A930002H24Rik	0.180701	0.087804	0	0.145558	0	0.277474	0	0	0
A930002I21Rik	0	0	0	0	0	0	0	0	0
A930003A15Rik	0	0	0	0	0	0	0	0	0
A930004D18Rik	0.540626	0.933553	0.701609	0.632854	0.542437	0.288941	0.385665	0.29391	0.896222
A930005H10Rik	8.09255	9.67635	7.62157	11.1236	10.1121	4.6046	7.90517	7.69883	6.68967
A930006I01Rik	0	0	0	0	0	0	0	0	0
A930006K02Rik	0.419319	0.608284	0.815133	0.701304	0.789966	0.394721	0.20833	0.174474	0.380705
A930007I19Rik	0.150081	0.199362	0.064317	0.186432	0.198136	0.217936	0.211804	0.079412	0.141867
A930009A15Rik	0	0	0.050019	0	0	0	0	0	0
A930011G23Rik	0	0	0.048751	0	0	0.020786	0	0	0
A930011O12Rik	0	0	0	0	0	0	0	0	0
A930012L18Rik	0.064936	0	0.038367	0	0.052653	0	0.069124	0	0
A930012O16Rik	0.491788	0.60024	0.572187	0.315436	0.706844	0.328863	0.918189	0.194876	0.330865
A930013B10Rik	0	0	0	0	0	0	0	0	0
A930015D03Rik	0	0	0	0	0	0.02011	0	0	0.011903
A930016O22Rik	0	0	0	0	0	0	0	0	0
A930017K11Rik	0	0	0	0	0	0	0	0	0
A930018M24Rik	0	0	0	0	0	0	0	0	0
A930018P22Rik	0.079675	0.388551	0.095672	0	0.170923	0	0.122743	0.06837	0
A930019D19Rik	0.092184	0.148809	0	0.16078	0.026209	0	0.100918	0	0
A930024E05Rik	0.13442	0.197467	0.388509	0.119309	0.421935	0.208445	0.359006	0.322857	0.230391
A930024N18Rik	0.058086	0.064199	0.017209	0.16665	0.04701	0	0	0.115711	0.045087
A930028C08Rik	0	0.04038	0	0	0	0	0.055048	0	0
A930029G22Rik	0.551468	0.183669	0.257027	0.212059	0.262026	0.420854	0.432458	0.147314	0.102011
A930031H19Rik	0	0	0	0	0	0	0	0	0
A930033H14Rik	1.01801	2.93178	1.67579	3.83624	2.02	2.05832	3.27106	1.8017	2.99106
A930038B10Rik	0.674709	1.45791	0.870798	1.22631	1.30346	0.871454	1.36497	1.15379	1.18057
A930039A15Rik	0.771022	4.15352	1.58248	1.68788	0.796122	1.91201	3.67985	1.61665	2.21677
A930041C12Rik	0	0	0.165485	0	0.090031	0	0.119121	0	0
A930104D05Rik	0	0	0	0	0	0	0	0	0
AA386476	0.090596	0.084237	0.058096	0.194406	0	0	0.06189	0.034021	0.026483
AA387200	0	0	0	0	0	0	0	0	0
AA415398	3.27264	3.24065	3.54643	3.48758	3.95451	2.08492	4.38475	3.40376	3.52575
AA465934	0.488253	0.96095	0.635884	1.21514	0.875222	0	0.592018	0.859324	0.320411
AA467197	0.098537	0	0	0	0	0	0	0	0
AA474331	0.987291	1.5623	1.76115	1.5373	1.56119	0.913698	1.38189	0.75203	1.04925
AA474408	0.263866	0.646636	0.402984	0.302653	0.529017	0.467437	0.65894	0.449478	0.495211
AA543186	0.711868	0.371374	0.28146	0.439178	0.881962	0.43815	0.870745	0.333441	1.22089
AA645442	0.268274	0	0	0	0	0	0	0	0
AA672651	0	0	0	0	0	0	0	0	0
AA792892	0	0	0	0	0	0	0	0	0
AA986860	0.290643	0.770404	1.02819	1.26436	1.16001	0.285914	1.08436	1.12344	1.32503
AA987161	1.41979	1.86295	1.82269	1.88849	2.1508	1.68596	2.25858	1.5925	2.24858
AB041803	0	0.030071	0.132165	0.161931	0	0.109689	0.074599	0.121174	0
AB041806	0	0	0	0	0	0	0	0	0
AB099516	0	0.310071	0	1.11467	0	0	0.984185	1.23539	1.17438
AB124611	1.08563	1.3116	1.64588	0.90947	0.873231	0.455638	1.61817	1.93083	1.48976
AC025913.1	0	0	0	0	0	0	0	0	0
AC084822.1	0	0	0	0	0	0	0	0	0
AC084822.2	0	0	0	0	0	0	0	0	0
AC087559.2	0	0	0	0	0	0	0	0	0
AC087902.1	0	0.289145	0	0.285901	0.499442	2.33335	2.33579	2.12426	0.294245
AC091763.1	0	0	0	0	0	0	0.272302	0	0
AC096625.1	0	0.275829	0.120739	0	0	0.242367	0	0	0
AC100386.1	0	0	0	0	0	0	0	0	0
AC102738.1	0	0	0	0	0	0	0	0	0
AC102758.1	0.29635	0	0	0	0.267108	0	0	0	0
AC107236.1	0	0	0	0	0	0	0	0	0
AC107769.1	1e-06	0	0	0.060669	1e-06	0	0	0	0.062847
AC109138.1	0	0	0	0	0	0	0	0	0
AC109138.2	0	0	0	0	0	0	0	0	0
AC109138.3	0	0	0	0	0	0	0	0	0
AC109210.1	0	0	0	0	0	0	0	0	0
AC110575.1	0	0	0	0	0	0	0	0	0
AC110903.1	0	0	0	0	0	0	0	0	0
AC112986.1	0	0	0	0	0	0	0	0	0
AC113095.1	0	0	0	0	0	0	0	0	0
AC113593.1	0.003476	0.005361	0.002947	0.006001	0.003089	0.003978	0.008193	0.006633	0.00734
AC113593.2	0.003262	0.005829	0.002911	0.006113	0.003199	0.004371	0.008787	0.007439	0.008292
AC113989.1	0	0	0	0	0	0	0	0	0
AC114591.1	0	0	0	0	0	0	0	0	0
AC116451.1	0	0	0	0	0	0	0	0	0
AC117796.1	0	0	0	0	0	0	0	0	0
AC117796.2	0	0	0	0	0	0	0	0	0
AC118710.1	0	0	0	0	0	0	0	0	0
AC118710.2	136.004	238.217	176.604	176.899	137.181	147.472	203.304	160.081	183.749
AC119268.1	0.592699	0.258076	0	0.284184	0	0	0	0	0
AC119853.1	0.000441	0.000884	0.000583	0.000678	0.000281	0.000423	0.000756	0.000651	0.000676
AC120404.1	0	0	0.435122	0	0	0	0	0	0
AC121131.1	0	0	0	0	0	0	0	0	0
AC121131.2	8.90531	7.94513	9.23387	11.8398	9.16849	9.23141	6.10965	10.6972	10.6633
AC121538.1	0	0	0	0	0	0.209854	0	0.31932	0
AC121784.1	0	0	0	0	0	0	0	0	0
AC121988.1	0	0	0	0	0	0	0	0	0
AC122290.1	0.785327	0	0.245756	0.188272	0.497489	1.37306	0.228976	0.650615	0.246189
AC122877.1	0	0	0	0	0	0	0	0	0
AC123611.1	0	0.575995	0.786419	0.568368	1.56258	1.14721	0	0.957961	1.11336
AC123873.1	0	0	0	0	0	0	0	0	0
AC124170.1	0	0	0	0	0	0	0	0	0
AC124193.1	0	0	0	0	0	0	0	0	0
AC124326.1	0	0	0	0	0	0	0	0	0
AC124584.1	0	0	0	0	0	0.112276	0	0	0
AC124606.1	0	0	0	0	0	0	0	0	0
AC125059.1	0	0	0	0	0	0	0	0	0
AC125149.1	0	0	0	0	0	0	0	0	0
AC125149.2	0	0	0	0	0	0	0	0	0
AC125149.3	0	0	0	0	0	0	0	0	0
AC125149.4	0	0	0	0	0	0	0	0	0
AC125178.1	0	0	0	0	0	0	0	0	0
AC125178.2	0	0	0	0	0	0	0	0	0
AC125259.1	0	0	0	0	0	0	0	0	0
AC125320.1	0	0	0	0	0	0	0	0	0
AC126035.1	0	0	0	0	0	0	0	0	0
AC126053.1	0	0	0	0	0	0	0	0	0
AC127339.1	0.022216	0.040983	0.091099	0.015179	0	0.004378	0.038831	0	0
AC129590.1	0	0	0	0	0	0	0	0	0
AC130815.1	0	0.030315	0	0	1.06843	0.286801	0	0.31932	0
AC131103.1	0	0	0	0	0	0	0	0	0
AC131701.1	0	0	0	0	0	0	0	0	0
AC132241.1	0	0	0	0	0	0	0	0	0
AC132444.1	0	0	0	0	0	0	0	0	0
AC132444.2	0	0	0	0	0	0	0	0	0
AC132444.3	0	0	0	0	0	0	0	0	0
AC132444.4	0	0	0	0	0	0	0	0	0
AC132444.5	0	0	0	0	0	0	0	0	0
AC132444.6	0	0	0	0	0	0	0	0	0
AC132586.1	0	0	0	0	0	0	0	0	0
AC132591.1	0	0	0	0	0	0	0	0	0
AC132867.1	1.65579	2.50055	0.65743	1.65999	0.983637	1.35661	2.2338	1.85003	1.51178
AC132878.1	0	0	0	0	0	0	0	0	0
AC132878.2	0	0	0	0	0	0	0	0.091249	0
AC132878.3	0.00107	0	0.002865	0	0	0	0.000854	0	0.004349
AC133095.1	0	0	0	0	0	0	0	0	0
AC133095.2	0	0	0	0	0	0	0	0	0
AC133103.1	0	0	0	0	0	0	0	0	0
AC133103.3	0	0	0	0	0	0	0	0	0
AC133103.4	0	0	0	0	0	0	0	0	0
AC133103.5	0	0	0	0	0	0	0	0	0
AC133103.6	0	0	0	0	0	0	0	0	0
AC133103.7	0	0	0	0	0	0	0	0	0
AC133283.1	0	0	0	0	0	0	0	0	0
AC133487.1	0	0	0	0	0	0	0	0	0
AC135509.1	0	0	0	0	0	0	0	0	0
AC137947.1	0	0	0	0	0	0	0	0	0
AC138368.1	0	0	0	0	0	0	0	0	0
AC140325.1	0	0	0	0	0	0	0	0	0
AC140325.2	0	0	0	0	0	0	0	0	0
AC140325.3	0	0	0	0	0	0	0	0	0
AC140331.1	0	0	0	0	0	0	0	0	0
AC140365.1	0	0	0	0	0	0	0	0	0
AC141640.1	0	0	0	0	0	0	0	0	0
AC142191.1	0.379866	0.892793	0.81025	0.315186	0.267108	0.286801	0.050223	0.087087	1.23997
AC144797.1	0	0.973153	0	0	0	0	0	0	0
AC144854.1	0	0	0	0	0	0	0	0	0
AC144854.2	0	0	0	0	0	0	0	0	0
AC146604.1	0	0	0	0	0	0	0	0	0.20405
AC147101.1	0	0	0	0	0	0	0	0	0
AC147224.1	0	0	0	0	0	0	0	0	0
AC149090.1	0	0	0	0	0	0	0	0	0
AC152063.1	0	0	0	0	0	0	0	0	0
AC152063.2	0	0	0	0	0	0	0	0	0
AC152827.1	0	0	0	0	0	0	0.290763	0	0
AC153582.1	0.483563	0.249377	0.186154	0	0.439077	0	0	0	0
AC153847.1	0	0	0	0	0	0	0	0	0
AC153944.1	0	0	0	0	0	0	0	0	0
AC154413.1	0	0	0	0	0	0	0	0	0
AC154801.1	0	0	0	0	0	0	0	0	0
AC158354.1	0	0	0	0	0	0	0	0	0
AC158802.1	0.111468	0	0.415832	1.0802	3e-05	0.000204	0.176686	0.000132	0.186531
AC158942.1	0	0	0	0	0	0	0	0	0
AC158997.1	0	0.040754	0	0	0	0	0.087777	0	0
AC159200.1	0	0	0	0	0	0	0	0	0
AC159305.1	0	0	0	0	0	0	0	0	0
AC161214.1	0	0	0	0	0	0	0	0	0
AC161410.1	0	0	0	0	0	0	0	0	0
[truncated: 31,003 more rows]
