# Supplementary material for: The Storage Conditions of High-Fat Diet Are the Key Factors for Diet-Induced Obesity and Liver Damage
Source: Nutrients. 2022 May 26;14(11):2222. doi: 10.3390/nu14112222 (PMC9182774; doi:10.3390/nu14112222)
Supplement: Supplementary file 1 [file nutrients-14-02222-s001.zip › Supplementary Table S7.xlsx]

## Sheet: Description
Supplementary Table 7 Genes transcripts per million (TPM) expression of Control and Nnmt Liver specific KO mice liver （each column represents one biolgical repeat）
This is the RNA-seq data of genes expression (transcripts per million-TPM) of liver of control and Nicotinamide N-methyl transferase knockout (Nnmt KO) mice fed by methionine and choline deficient (MCD) diet. Control-1 to 4 and Nnmt KO-1 to 4 are biological repeats of each group.

## Sheet: Information
Supplementary Table 7 Genes transcripts per million (TPM) expression of Control and Nnmt Liver specific KO mice liver （each column represents one biolgical repeat）
Gene symbol	Control-1	Control-2	Control-3	Control-4	Nnmt KO-1	Nnmt KO-2	Nnmt KO-3	Nnmt KO-4
0610005C13Rik	238.544	234.476	154.181	163.096	146.708	156.316	167.451	153.357
0610007N19Rik	3.21603	4.90782	6.29934	2.45675	5.50664	2.41455	2.72005	3.02456
0610007P14Rik	95.9574	80.6651	81.1872	85.2566	69.316	69.0791	66.0623	65.8161
0610008F07Rik	0.427022	0	0	0.375049	0.231709	0	0.46143	0
0610009B14Rik	0	0.073226	0	0	0	0	0	0
0610009B22Rik	34.0658	25.1896	40.4891	45.3276	35.4378	32.9547	30.7821	46.1564
0610009D07Rik	32.4538	27.0437	35.777	36.0698	39.0374	33.5944	26.8705	38.501
0610009E02Rik	0.765048	0.431436	0.528553	0.350291	0.361017	0.332838	0.753155	0.363312
0610009L18Rik	1.49242	0.496607	0.548293	0.250294	0.803056	0.100639	0.235817	1.00319
0610009O20Rik	39.9956	30.0908	35.9758	35.6004	37.3154	35.4119	32.512	29.3989
0610010F05Rik	1.4256	1.17459	2.62144	1.93251	2.73011	2.8359	1.91081	3.00894
0610010K14Rik	10.1437	8.88878	10.224	9.25962	4.8034	8.86382	6.90874	5.47109
0610011F06Rik	135.789	129.218	132.303	127.338	85.9206	111.935	97.2909	97.0651
0610012D04Rik	0	0	0	0.160921	0.079304	0	0	0
0610012H03Rik	8.83784	3.91991	7.39623	11.6059	7.3434	9.12262	8.1341	6.85653
0610025J13Rik	0	0.106423	0.119421	0	0	0	0	0.111077
0610030E20Rik	8.24854	6.78477	8.5606	8.41642	8.62923	8.11239	6.66774	6.94977
0610031J06Rik	34.44	35.9309	37.8497	34.6902	46.6814	35.3527	39.8633	31.122
0610037L13Rik	20.0728	19.4299	22.4837	19.4427	20.6812	19.8589	19.7068	19.8138
0610038L08Rik	0	0	0	0	0	0	0	0
0610038P03Rik	0	0.102082	0	0.138707	0.156941	0	0	0.000113
0610039K10Rik	0.15582	0.11675	0.064214	0.290374	0.302028	0.290324	0.347814	0.076488
0610040B09Rik	0	0	0	0	0	0.118745	0	0.107454
0610040B10Rik	1.73268	1.34605	0.966104	1.72776	1.18494	1.68457	1.66598	1.87671
0610040F04Rik	0.044732	0.036601	0.015066	0.021064	0.003315	0.015238	0.006144	0
0610040J01Rik	33.2801	26.8349	33.2828	35.5466	33.4959	27.5159	32.2815	26.5506
0610043K17Rik	1.70541	1.4435	2.78986	0.788106	2.37815	2.98817	1.13701	1.93756
1010001B22Rik	0.38262	0.134254	0.333019	1.09283	0	0	0.185422	0.190026
1010001N08Rik	0.73349	0.591358	0.853085	1.4522	1.12824	1.28768	0.412725	0.685983
1100001G20Rik	22.9304	100.156	29.9387	48.3614	18.7805	29.6699	30.9827	75.3145
1110001A16Rik	7.12967	5.92161	7.84259	7.71883	7.88858	7.2227	5.76996	6.7134
1110001J03Rik	59.4897	51.4831	44.0641	41.8298	38.7291	42.4436	44.2793	51.6779
1110002E22Rik	0	0	0	0	0	0.00749	0.015881	0.009278
1110002J07Rik	0.294461	0.356107	0.698263	0.556698	0.208011	0.232296	0.45248	0.252555
1110002L01Rik	1.58429	0.766227	1.37644	1.11031	1.10827	0.736231	1.1132	1.0149
1110004E09Rik	18.575	15.9972	18.3045	19.6671	22.7014	18.4037	20.2261	19.7257
1110004F10Rik	50.4346	48.5348	52.4215	51.4006	54.8467	40.6846	41.8523	42.0298
1110006G14Rik	0.652931	0.397124	0.169884	0.259768	0.150017	0.543184	0.175034	0.419684
1110007C09Rik	42.3325	35.5365	42.7684	38.9754	55.9238	36.372	40.2516	32.0557
1110008E08Rik	0	0	0	0	0	0	0	0
1110008F13Rik	222.254	198.616	200.194	201.355	194.802	192.976	196.43	257.103
1110008J03Rik	6.4765	4.33253	6.29357	5.42735	6.91099	4.36817	4.78703	3.70649
1110008L16Rik	7.4129	5.79678	6.07445	7.63117	6.6942	7.0071	5.97897	5.75977
1110008P14Rik	77.7253	75.1807	77.919	74.8743	93.0957	81.2738	81.7749	76.8122
1110012L19Rik	17.349	11.5509	16.2927	18.2972	17.52	12.9151	14.0257	12.931
1110017D15Rik	0	0	0	0.144651	0	0	0.063618	0
1110018N20Rik	0.552976	0.418222	0.754123	0.32188	0.764027	1.03338	1.29639	1.8239
1110019D14Rik	0.68287	0.124547	0.598127	0.888395	0.612327	0.265823	0.283316	0.752345
1110020A21Rik	0.668577	0.652604	0.661864	0.405552	0.588139	0.698405	0.135475	0.488367
1110025L11Rik	0	0	0	0	0	0	0	0
1110028F11Rik	11.2296	6.12796	6.40483	8.30023	7.47958	6.242	6.2145	4.5214
1110032A03Rik	22.9616	18.0388	20.282	22.5928	19.4442	24.28	20.6982	22.7967
1110032F04Rik	0	0	0	0	0	0.057472	0	0
1110034G24Rik	12.7053	10.1466	10.787	10.5021	15.6242	16.5786	16.3678	19.2478
1110035M17Rik	0	0.369876	0.150552	0.296822	0.408859	0.345491	0.264524	0.424749
1110036E04Rik	0.191355	0	0	0.052894	0	0.079452	0	0.072794
1110037F02Rik	3.92121	3.83872	4.7896	5.98876	6.79845	5.03445	5.13991	4.5783
1110038B12Rik	31.0007	26.5021	33.294	31.8843	31.9752	30.5554	28.7276	24.6779
1110038F14Rik	8.81023	6.53614	8.29217	10.6322	11.6955	8.61784	8.47097	8.40786
1110046J04Rik	0.359413	0.484252	0.342673	0.649713	1.03589	0.094823	0.7236	0.339498
1110051M20Rik	2.64882	2.421	3.36071	4.0255	3.58868	2.7725	2.54361	3.26986
1110054M08Rik	3.88254	4.18083	4.06093	4.26563	4.0183	3.89179	3.61447	4.98415
1110057K04Rik	31.0686	26.5829	26.3564	31.9417	28.3786	25.108	24.4442	22.3364
1110057P08Rik	0	0	0	0	0	0	0	0
1110058L19Rik	22.6875	21.9258	25.5185	23.2147	30.8264	23.5342	22.6868	33.6465
1110059E24Rik	10.4897	11.0977	17.1248	15.3718	15.7834	13.6039	12.161	15.7826
1110059G10Rik	1.99624	2.18701	3.41774	3.32382	3.06385	2.44557	3.99664	3.12119
1110059M19Rik	0	0	0	0	0	0	0	0
1110065P20Rik	34.7775	36.3058	35.9148	20.2399	27.9643	26.1242	31.6763	26.5476
1190002N15Rik	4.43586	4.57928	8.57094	6.24638	7.37289	6.30418	4.59877	6.66278
1190003K10Rik	0	0	0	0	0	0	0	0
1190005I06Rik	3.18913	2.23613	1.80936	2.30915	2.07965	1.38378	2.38685	2.06442
1190007I07Rik	21.8591	18.383	18.4291	21.5931	16.5988	15.1039	15.9682	16.8989
1200007C13Rik	0.150773	0.2628	0.095258	0.271343	0.389099	0.256608	0.295785	0.060584
1200014J11Rik	5.78858	5.64131	6.9247	8.14432	7.69418	7.37641	6.69402	6.75918
1300002E11Rik	4.9461	3.95325	8.0917	3.84839	6.50059	6.58456	5.05677	7.50091
1300002K09Rik	93.5237	88.4546	95.6841	122.472	107.831	97.3212	95.3049	85.2051
1300015D01Rik	3.33238	4.24342	5.03101	2.45971	4.45554	7.19325	5.76364	8.08264
1300017J02Rik	347.762	329.725	279.127	326.064	261.166	336.009	329.687	288.19
1500002C15Rik	0.202273	0.056341	0.097802	0.367104	0.363726	0.226178	0.412377	0.339835
1500002O10Rik	0	0	0	0	0.07408	0	0	0
1500009C09Rik	0	0	0	0	0	0.050987	0	0.053606
1500009L16Rik	0	0.043896	0.108019	0.074847	0.148888	0.113374	0	0.395843
1500011B03Rik	2.52948	1.13885	1.65592	2.26193	3.80141	2.11831	2.33986	3.37154
1500011K16Rik	37.6996	29.042	41.7503	38.1294	36.9185	34.6331	33.8516	47.2457
1500012F01Rik	17.4067	12.451	16.564	17.3906	17.4017	14.1026	12.9521	14.5181
1500012K07Rik	0	0	0	0	0	0	0	0
1500015L24Rik	0	0	0	0	0	0	0	0
1500015O10Rik	0	0	0	0	0.124261	0	0	0
1500016L03Rik	0	0	0	0	0	0	0	0
1500017E21Rik	1.71424	1.42708	1.9986	3.08546	2.11086	1.63624	1.41538	3.54986
1500026H17Rik	0.300895	0.223001	0.138831	0.214405	0.241099	0.196994	0.219362	0.467336
1500035N22Rik	0	0	0	0	0	0.082399	0	0
1520401A03Rik	0	0	0	0	0	0.016907	0	0
1600002D24Rik	0	0	0.043753	0	0	0.089602	0	0
1600002H07Rik	33.4798	37.0215	26.7313	34.9571	21.0091	35.3779	28.3871	34.3012
1600002K03Rik	13.4403	10.8934	13.388	15.0592	11.6122	12.022	8.72963	12.7854
1600010F14Rik	0	0	0	0	0	0	0	0
1600012H06Rik	13.9464	13.0632	19.6886	17.7635	18.4396	13.858	13.9247	18.661
1600012P17Rik	0	0	0	0	0	0	0	0
1600014C10Rik	97.3214	77.5153	89.1071	102.912	82.9802	71.8082	63.623	58.757
1600014C23Rik	0	0	0	0	0.162588	0	0	0
1600014K23Rik	0	0	0	0	0	0	0	0
1600015I10Rik	0	0	0	0	0	0	0	0
1600016N20Rik	0.211173	0.293074	0.236586	0.174075	0.308547	0.210695	0.356936	0.065208
1600020E01Rik	5.55839	2.75227	5.00917	3.95428	4.50281	3.97697	4.75812	4.6772
1600025M17Rik	0	0	0	0	0	0	0	0
1600029D21Rik	9.27414	5.12758	12.0891	7.72862	10.8499	3.85302	3.06785	2.79876
1600029I14Rik	0.05476	0	0	0	0	0	0	0
1700001C02Rik	0.11894	0	0	0.06512	0	0	0.062905	0
1700001C19Rik	0.927208	1.57924	0.759502	1.40597	0.985671	1.71208	0.972408	1.41087
1700001F09Rik	0	0	0	0	0	0	0	0
1700001G01Rik	0	0	0	0	0	0	0	0
1700001G11Rik	0.11763	0	0	0	0	0	0	0
1700001G17Rik	0	0.045446	0.239178	0.120308	0.085887	0.229005	0.363225	0.058477
1700001J03Rik	0.062144	0	0	0	0	0	0	0
1700001J04Rik	0	0	0	0	0	0	0	0
1700001K19Rik	0.27274	0.136409	0.419174	0.395158	0.297037	0.242373	0.306018	0.461445
1700001L05Rik	2.79287	2.44887	1.55983	3.03617	3.13251	3.02242	2.27793	2.80663
1700001L19Rik	0	0	0	0	0	0	0	0
1700001O22Rik	0.034824	0	0.040727	0	0.226621	0	0	0
1700001P01Rik	0	0	0	0	0	0	0	0
1700003D09Rik	0	0.044061	0	0	0	0	0	0
1700003E16Rik	0.625111	0.64502	0.67745	1.17043	1.1023	0.53549	0.758491	0.510648
1700003E24Rik	0.062618	0	0	0	0	0	0	0
1700003F12Rik	0.719587	0.7818	0.97203	0.493486	1.44707	1.10325	1.81802	0.734234
1700003F17Rik	0	0	0	0.112184	0	0	0	0
1700003G13Rik	0	0	0	0	0	0	0	0
1700003G18Rik	0	0	0	0.70174	0	0	0	0
1700003H04Rik	0	0	0	0	0	0	0	0
1700003M02Rik	0	0	0	0	0	0	0	0
1700003M07Rik	0	0	0	0	0	0	0.142729	0
1700006A11Rik	0	0	0	0	0	0	0	0
1700006D18Rik	0	0	0	0	0	0	0	0
1700006E09Rik	0	0	0	0	0	0.115782	0	0.169321
1700006J14Rik	0	0.030078	0	0	0	0	0	0
1700006P19Rik	0	0	0	0	0	0	0	0
1700007B14Rik	0	0	0	0	0	0	0	0
1700007G11Rik	0	0	0	0	0	0	0	0
1700007J10Rik	0.089906	0.078213	0.036292	0.006436	0.074144	0.103464	0	0.157776
1700007K09Rik	0	0	0	0	0	0	0	0
1700007K13Rik	0.281382	0.238622	0.343799	0.18352	1.54215	0.877776	0.878318	0.762536
1700007L15Rik	3.2356	2.30042	3.04096	3.29491	2.13599	3.6095	3.19445	3.01498
1700007M16Rik	0	0	0	0	0	0	0	0
1700007P06Rik	0	0	0	0	0	0	0	0
1700008A04Rik	0	0	0	0	0	0	0	0
1700008F21Rik	0	0	0	0	0	0	0	0
1700008I05Rik	0	0	0	0	0	0	0	0
1700008O03Rik	0	0	0.119304	0	0.108736	0.276848	0	0.003999
1700008P02Rik	0	0	0	0	0	0	0	0
1700009J07Rik	0	0	0.073942	0.1019	0.10427	0.11728	0	0
1700009N14Rik	0	0	0	0	0	0	0	0
1700009P17Rik	4.48603	3.44505	3.24134	4.37146	2.02755	3.14689	2.61029	1.6753
1700010B08Rik	0	0	0	0	0	0	0	0
1700010D01Rik	0	0	0	0	0	0	0	0
1700010H22Rik	0	0	0	0	0	0	0	0
1700010I14Rik	0.105068	0.13401	0.209952	0.334859	0.58847	0	0.062935	0.134209
1700010K10Rik	0	0	0	0	0	0	0	0
1700010K23Rik	0	0	0	0	0	0	0	0
1700010K24Rik	0	0	0	0	0	0	0	0
1700010L04Rik	0	0	0	0	0	0	0	0
1700011A15Rik	0	0	0	0	0	0	0	0
1700011E24Rik	0.030996	0	0	0	0	0	0	0
1700011H14Rik	0.675358	0.960218	1.14063	0.988272	3.85486	1.40327	1.52235	3.17204
1700011I03Rik	0	0	0	0	0	0	0	0
1700011J10Rik	2.65894	3.30181	3.13452	2.67387	2.39115	3.22284	4.09736	2.48581
1700011L22Rik	0	0	0	0	0	0	0	0
1700011M02Rik	0	0	0	0	0	0	0	0
1700012A03Rik	0	0	0	0	0	0	0	0
1700012B07Rik	0	0.038362	0	0	0	0	0	0
1700012B09Rik	0	0	0	0	0	0	0	0
1700012B15Rik	8.34446	7.21406	7.29783	8.59187	8.2899	8.1219	6.68893	4.45237
1700012C08Rik	0	0	0	0	0	0	0	0
1700012C14Rik	0	0	0	0	0	0	0	0
1700012L04Rik	0.482571	0.191683	0.349842	0.068896	0.270785	0.169435	0.242865	0.389331
1700012P22Rik	0	0	0	0	0	0	0	0
1700013D24Rik	0	0	0	0	0	0	0	0
1700013F07Rik	0	0	0	0	0	0	0	0
1700013G23Rik	0	0	0	0	0.322026	0	0.170452	0
1700013G24Rik	0	0	0	0	0	0	0	0
1700013H16Rik	0	0	0	0	0	0	0	0
1700013N06Rik	0	0	0	0	0	0	0	0
1700014D04Rik	0	0	0	0	0	0	0.093469	0
1700015E13Rik	0	0	0	0	0	0.101908	0	0.052789
1700015F17Rik	0	0	0	0	0	0	0.053895	0
1700015G11Rik	0	0	0	0	0	0	0	0
1700015O11Rik	0	0	0	0	0	0	0	0
1700016C15Rik	0.255873	0.060346	0.09997	0.310686	0.567069	0.152729	0	0.485137
1700016D06Rik	0	0	0	0	0	0	0	0
1700016D08Rik	0	0	0	0	0	0	0	0
1700016G14Rik	0	0	0	0	0	0	0	0
1700016H13Rik	0	0	0	0	0	0	0	0.097825
1700016K19Rik	1.08715	0.431566	1.08814	1.46873	0.380905	0.991434	0.985978	0.831183
1700016P03Rik	0.03528	0	0	0	0.031466	0	0	0
1700017B05Rik	9.40716	11.2291	11.8497	10.7379	11.7778	9.7009	12.0538	8.50103
1700017D01Rik	0	0	0	0.042345	0	0	0	0
1700017G19Rik	0	0	0	0	0	0	0	0
1700017J07Rik	0	0	0	0	0	0	0	0
1700017N19Rik	0	0	0	0	0	0	0	0
1700018A04Rik	0	0	0	0	0	0	0	0.038596
1700018A14Rik	0	0	0	0	0	0	0	0
1700018B08Rik	0	0	0	0	0	0	0	0
1700018B24Rik	0	0	0	0	0	0	0	0
1700018C11Rik	0	0	0	0	0	0	0	0
1700018F24Rik	0	0	0	0	0	0	0	0
1700019A02Rik	0	0	0	0	0	0	0	0
1700019B03Rik	0	0	0	0	0	0	0.065413	0
1700019B21Rik	0	0	0	0	0	0	0	0
1700019D03Rik	0.054364	0.04883	0.060951	0.138539	0.219138	0.100576	0.11341	0.196318
1700019E08Rik	0	0	0	0	0	0	0	0
1700019G06Rik	0	0	0	0	0	0.022509	0	0
1700019G17Rik	8.45618	6.93719	10.8864	9.20572	8.31946	4.01831	5.89143	5.53843
1700019G24Rik	0	0	0	0	0	0	0	0
1700019L03Rik	1.36048	0.390396	0.681354	0.508544	0.267158	0.272079	0.237699	0.245864
1700019M22Rik	0	0	0	0	0	0	0	0
1700019N19Rik	0	0	0	0	0	0	0	0
1700019O17Rik	0	0	0	0	0	0	0	0
1700020A23Rik	0	0	0	0	0	0	0	0.095918
1700020I14Rik	3.62754	3.63653	5.0869	5.37172	7.66256	4.5038	4.2729	6.02271
1700020L24Rik	0.298245	0.427137	0.14966	0.37691	0.875986	0.044143	0.502302	0.505806
1700020N01Rik	0	0	0	0	0	0	0	0
1700020N15Rik	0	0	0	0	0	0	0	0
1700021A07Rik	0	0	0	0.191373	0.246942	0.181626	0	0
1700021F05Rik	40.0563	31.777	46.9567	46.9826	46.0928	31.1049	31.4132	40.9598
1700021F07Rik	0	0	0	0	0	0	0	0
1700021J08Rik	0.334634	0.174107	0.407317	0.380779	0.682922	0.197073	0.213462	0.09116
1700021K19Rik	7.24694	5.13035	6.38678	8.55743	9.40762	6.48997	5.81446	5.13934
1700021L23Rik	0	0	0	0	0	0	0	0
1700021N21Rik	0	0	0	0	0	0	0	0
1700021O21Rik	0	0	0	0	0	0	0	0
1700021P04Rik	0	0	0	0	0	0	0	0
1700022I11Rik	0.419434	0.266984	0.469219	0.524349	0.443053	0.520971	0.583301	0.180615
1700022K14Rik	0.029749	0.134493	0.140844	0.008037	0.012683	0.485996	0.114778	0.438073
1700022N22Rik	0.716745	0.579814	0.596931	0.74402	0.34118	0.454757	1.02456	0.471103
1700022P22Rik	0	0.266122	0.088742	0.196193	0	0.105557	0.129748	0
1700023C21Rik	0	0	0	0	0	0	0	0
1700023E05Rik	0	0	0	0	0	0	0	0
1700023F06Rik	0	0	0.114004	0	0	0	0	0.015751
1700023H06Rik	0	0.047402	0	0.21354	0	0	0	0.067077
1700023L04Rik	0	0	0.360772	0	0	0	0	0
1700024B05Rik	0	0	0	0	0	0	0	0
1700024G13Rik	0	0	0	0	0	0	0	0
1700024N20Rik	1.59339	1.33597	0.438981	0.731623	1.03922	1.21188	0.383111	1.04951
1700024P03Rik	0	0	0	0	0	0	0	0
1700024P04Rik	0	0	0	0	0	0	0	0
1700024P16Rik	4.70139	3.76902	6.89819	3.88145	7.46939	3.6341	4.69787	4.79744
1700025C18Rik	0	0	0	0	0	0	0	0
1700025D23Rik	0	0	0	0	0	0	0	0
1700025F22Rik	0	0	0	0	0	0	0	0
1700025G04Rik	0.729557	0.752269	0.991071	0.978007	1.36502	0.995783	0.974274	1.04427
1700025N21Rik	0	0	0	0	0	0	0	0
1700025O08Rik	0	0	0	0	0	0	0	0
1700026D08Rik	0	0	0.074162	0.062268	0.045815	0	0	0
1700026D11Rik	0	0	0	0	0	0	0	0
1700026J12Rik	0	0	0	0	0	0	0	0
1700026J14Rik	0	0	0.103189	0	0	0	0	0
1700026L06Rik	0.112304	0	0.170774	0.270292	0.500609	0	0	0
1700027A07Rik	0	0	0	0	0.106663	0	0.104998	0
1700028E10Rik	0.569045	0.090726	0.123597	0.176002	0.128148	0.251526	0.469453	0.596576
1700028I16Rik	0.074337	0.189933	0	0.073078	0.211679	0	0.40893	0
1700028J19Rik	0.400863	0.648816	0.980811	0.305646	0.627388	0.330874	0.401014	1.09274
1700028K03Rik	0.026763	0.013632	0	0.038148	0.030522	0	0	0
1700028N14Rik	0	0	0	0	0	0	0	0
1700028P14Rik	0	0	0	0	0	0	0	0
1700028P15Rik	0	0	0	0	0	0	0	0
1700029F12Rik	0	0	0	0	0	0	0	0
1700029H14Rik	0	0	0.131117	0	0	0	0	0.135478
1700029I15Rik	1.26149	3.8097	1.70198	1.57065	2.17347	2.38171	2.97239	1.34421
1700029J07Rik	0.790471	0.821603	0.55049	1.83546	0.988212	1.31195	0.653282	1.33717
1700029M20Rik	0	0	0	0	0	0	0	0
1700029N11Rik	0	0	0	0	0	0	0	0
1700029P11Rik	0	0	0	0	0	0	0	0
1700030A11Rik	0	0	0	0	0	0	0	0
1700030C10Rik	0.358536	0.577436	0.151418	0.340695	0.580934	0.653362	0.146152	0.247794
1700030C12Rik	0	0	0	0	0	0	0	0
1700030C14Rik	0	0	0.190554	0	0.174643	0	0	0
1700030J22Rik	0.258447	0.151146	0.33467	0.301742	0.221452	0.243776	0.258743	0.410268
1700030K09Rik	1.54441	0.977588	1.52622	1.84861	2.505	1.74721	1.30701	1.70098
1700030M09Rik	0	0	0	0	0	0	0	0
1700031A10Rik	0	0	0	0	0	0	0	0
1700031F05Rik	0	0	0	0	0	0	0	0
1700031F10Rik	0	0	0	0	0	0	0	0
1700034B16Rik	0	0	0	0	0	0	0	0
1700034E13Rik	0	0	0	0	0	0	0	0
1700034G24Rik	0	0	0	0	0	0	0	0
1700034H15Rik	0.218387	0.110518	0.159582	0.14902	0.083944	0	0.172461	0.031987
1700034J04Rik	0	0	0	0	0	0	0	0
1700034J05Rik	0	0	0	0	0	0	0	0
1700034O15Rik	0	0	0	0	0	0	0	0
1700034P13Rik	0.469495	0.147252	0.23897	0.39749	0.441214	0.174648	0.347126	0.305213
1700036A12Rik	0	0	0	0	0	0	0	0
1700036O09Rik	0	0	0	0	0	0	0	0
1700037C06Rik	0	0	0	0	0	0	0	0
1700037C18Rik	2.01842	1.63927	3.00372	3.80213	3.07603	1.76403	2.20856	2.0323
1700037F24Rik	0	0	0	0	0	0	0	0
1700037H04Rik	8.12897	9.49602	10.9623	11.9828	16.4272	10.4099	11.1889	8.73502
1700039E15Rik	0.041857	0.028693	0	0.077453	0	0.033915	0	0.13895
1700039E22Rik	0	0	0	0	0	0	0	0
1700039M10Rik	0	0	0	0	0	0	0.15299	0
1700040D17Rik	0	0	0	0	0.167196	0.121346	0	0
1700040F15Rik	0	0	0	0	0	0	0	0
1700040L02Rik	2.14504	1.61133	1.5284	0.939059	2.83992	2.26276	1.9827	1.92022
1700040N02Rik	0	0	0	0	0	0	0	0
1700041G16Rik	0	0	0	0	0.362245	0	0	0.0477
1700041M05Rik	0	0	0	0	0	0	0	0
1700042B14Rik	0	0	0	0	0	0	0	0
1700042G07Rik	0	0	0	0	0	0	0	0
1700042G15Rik	0	0	0	0	0	0	0	0
1700042O10Rik	0	0	0	0.058859	0	0	0	0
1700045H11Rik	0.439215	0.789935	0.296002	0.464199	0.860157	0.351593	0.37414	0.5844
1700045I11Rik	0	0	0.03271	0	0.010844	0.023998	0	0.018894
1700046C09Rik	0	0	0	0	0	0	0	0
1700047A11Rik	0	0	0	0	0	0	0	0
1700047F07Rik	0	0	0	0	0	0	0	0
1700047I17Rik2	5.29306	4.19782	7.17111	7.34037	10.8231	4.71642	5.09663	4.56063
1700047K16Rik	0	0	0.368445	0.258036	0.141929	0	0.169303	0.206353
1700048O20Rik	0.491295	0.099665	0.758873	0.384805	0.630056	0.162864	0.561572	0.653389
1700049E15Rik	0	0	0.08896	0.0809	0	0	0	0
1700049E17Rik1	0	0	0	0	0	0	0	0
1700049E17Rik2	0	0	0	0	0	0	0	0
1700049G17Rik	0.492445	0.267162	0.820755	0.569944	0.707506	0.416924	0.470415	0.813768
1700049J03Rik	0	0	0	0	0	0	0	0
1700051A21Rik	0	0.09102	0.062147	0.019152	0.134102	0.158573	0.189864	0
1700051O22Rik	0	0	0.055865	0	0.048932	0	0	0
1700052N19Rik	8.53968	5.96183	8.99978	8.46029	9.3001	8.36847	8.20884	8.31016
1700054K02Rik	0	0	0	0	0	0	0	0
1700054M17Rik	0	0	0.143879	0	0	0	0	0
1700054O13Rik	0	0	0	0	0	0	0.074463	0
1700055C04Rik	0	0	0	0	0	0	0	0
1700055D18Rik	0.31159	0.260839	0.406092	0.578913	0.124833	0.342096	0.562229	0.08997
1700055N04Rik	0.245631	0.121751	0.207104	0.165807	0.117049	0.24243	0.109136	0.139976
1700056E22Rik	2.05179	2.19653	1.51753	1.09524	1.47832	0.871145	1.32357	1.1135
1700056N10Rik	0.187163	0.059749	0.394591	0.200989	0	0.182411	0.316162	0.195971
1700057G04Rik	0	0	0	0.038224	0	0	0	0.075954
1700057H15Rik	0	0	0	0	0	0	0	0
1700057H21Rik	0	0	0	0	0	0	0	0
1700058G18Rik	0	0	0	0	0	0	0	0
1700058P15Rik	0.5998	0	0.526173	0.424535	0.560408	0.079495	0.776672	0.413029
1700060C16Rik	0.191827	0.112043	0	0	0	0.243632	0.238201	0
1700060C20Rik	0	0	0	0	0	0	0	0
1700060J05Rik	0	0	0.06262	0.201593	0.220801	0	0.046795	0.097475
1700061E18Rik	0.100349	0.104647	0	0	0.197079	0.174667	0.113331	0
1700061F12Rik	0	0	0	0	0	0	0	0
1700061G19Rik	0	0.061132	0.049152	0.049812	0.055707	0.102832	0	0.062044
1700061H18Rik	0	0	0	0	0	0	0	0
1700061I17Rik	0.246156	0.028559	0.069553	0.390913	0.163473	0.177635	0.15985	0.28691
1700061J23Rik	0	0	0	0	0	0	0	0
1700062I23Rik	0	0	0	0	0	0	0	0
1700063H04Rik	0	0	0	0	0	0	0	0
1700064E03Rik	0.219769	0	0.062946	0.063279	0	0	0.053737	0
1700064H15Rik	0	0	0	0	0	0	0	0
1700065D16Rik	0.07214	0.021911	0.046619	0.011084	0.060274	0.023856	0.028746	0.04336
1700065I17Rik	0	0	0	0	0	0	0	0
1700066B19Rik	0.0627	0	0	0	0.079305	0	0	0
1700066J03Rik	0	0	0.128316	0	0	0	0	0
1700066J24Rik	0	0	0	0	0	0	0	0
1700066M21Rik	5.89	4.39339	8.87363	7.90705	7.35212	5.41754	5.13934	8.03509
1700066O22Rik	0	0	0	0	0	0	0	0
1700067G03Rik	0	0	0	0	0	0	0	0
1700067K01Rik	2.1727	1.68782	1.75816	1.70028	0.651637	0.615843	1.03413	0.623565
1700067P10Rik	0	0	0	0	0	0	0	0
1700069B07Rik	0	0	0	0.060356	0	0	0	0.15565
1700069L16Rik	0	0	0	0	0	0	0	0
1700071G01Rik	0	0	0	0	0	0	0	0
1700071M16Rik	0.074578	0.21128	0.102945	0.201816	0.478963	0.208912	0.328798	0.107
1700074P13Rik	0	0	0	0	0	0	0	0
1700080E11Rik	0	0	0	0	0	0	0	0
1700080G11Rik	0.966408	0.763899	1.62592	0.609653	1.18732	1.2132	0.507652	0.42556
1700080N15Rik	0	0	0	0	0	0	0	0
1700080O16Rik	0	0	0	0	0	0	0	0
1700081H22Rik	0	0	0	0	0	0	0	0
1700082M22Rik	0	0	0.088752	0	0	0	0.159502	0
1700084C01Rik	0	0	0	0	0	0	0	0
1700084C06Rik	0.261308	0.057558	0.037364	0.062214	0.007275	0.010271	0.1668	0.005536
1700084J12Rik	0	0	0	0	0	0	0	0
1700084M14Rik	0	0	0	0	0	0	0	0
1700085B03Rik	0	0	0	0	0	0	0	0
1700086D15Rik	0	0	0	0	0	0	0	0
1700086L19Rik	0	0	0	0	0	0	0	0
1700086O06Rik	1.40662	0.970158	1.44975	2.16035	1.54742	1.15482	1.31709	0.870545
1700086P04Rik	0	0	0	0.079998	0.094766	0	0	0
1700087M22Rik	0	0	0	0	0	0	0	0
1700088E04Rik	0.414151	0.15636	0.323055	0.367491	0.22151	0.509818	0.461621	0.388638
1700091E21Rik	0.227978	0	0.088945	0.163293	0	0.102519	0	0
1700092C02Rik	0	0	0	0	0	0	0	0
1700092C10Rik	0	0	0	0	0	0	0	0
1700092C17Rik	0	0	0	0	0	0	0	0
1700092E19Rik	0	0	0	0	0	0	0	0
1700092K14Rik	0	0	0	0	0	0	0	0
1700092M07Rik	0.218208	0.149524	0.027844	0.068471	0.528253	0.155075	0	0
1700093J21Rik	0	0	0	0	0	0	0.260767	0
1700093K21Rik	0	0	0	0	0	0	0.113033	0
1700094C10Rik	0	0	0	0	0	0	0	0
1700094D03Rik	0.747285	0.44476	0.679381	0.664862	0.919339	0.634659	0.405356	0.681082
1700095A21Rik	0	0	0	0	0	0	0	0
1700095B10Rik	0	0	0	0	0	0	0	0
1700095B22Rik	0	0	0	0	0	0	0	0
1700095J03Rik	0	0	0	0	0	0	0.033201	0
1700095J07Rik	0	0	0	0	0	0	0	0
1700095J12Rik	0	0	0	0	0	0	0	0
1700099I09Rik	0	0	0	0	0	0	0	0
1700101E01Rik	0	0	0	0.218118	0	0.069463	0.185133	0
1700101G07Rik	0	0	0	0	0	0	0	0
1700101I11Rik	0.262604	0.364233	0.466712	0.31547	0	0.254788	0.354634	0.191424
1700101I19Rik	0	0	0	0	0	0	0	0
1700102P08Rik	0.22667	0.112251	0	0	0.912811	0.056174	0.357501	0.337562
1700104A03Rik	0	0	0	0	0	0.044044	0	0
1700104B16Rik	0	0	0	0	0	0	0	0.272844
1700106J16Rik	0	0	0	0	0	0	0	0
1700108N11Rik	0	0	0	0	0	0	0	0
1700109F18Rik	0	0	0	0	0	0	0	0
1700109G15Rik	0	0	0	0	0	0	0	0
1700109H08Rik	0.076276	0.26627	0	0	0.117321	0	0.180171	0.242137
1700109K24Rik	0.1087	0.353546	0.245596	0.149109	0.297228	0.422395	0.130828	0.338785
1700110I01Rik	0	0	0	0	0	0	0	0
1700110K17Rik	0	0	0.084614	0	0	0	0.086472	0
1700110M21Rik	0	0	0	0	0	0	0	0
1700111E14Rik	0	0	0	0	0	0	0	0
1700112D23Rik	0	0.173129	0.103848	0	0	0	0.098809	0.40779
1700112E06Rik	1.70927	0.924892	0.915042	1.08977	3.43028	1.87276	1.49923	1.44535
1700112J05Rik	0	0	0	0	0	0	0	0
1700112J16Rik	0.040956	0	0	0	0.087767	0.137329	0.035219	0.085929
1700112K13Rik	0	0	0	0	0	0	0	0
1700112M01Rik	0	0	0	0	0	0	0	0
1700113A16Rik	1.13	1.58298	0.764064	0.803913	0.723029	0.770577	1.14619	0.502843
1700113H08Rik	0	0.072332	0	0	0	0.14438	0.264637	0.217931
1700116B05Rik	0	0	0	0	0	0	0	0
1700119I11Rik	0	0	0	0	0	0	0	0
1700120B22Rik	0	0	0	0	0	0	0	0
1700120C18Rik	0	0	0	0	0	0	0	0
1700120E14Rik	0	0	0	0	0	0	0	0
1700120G11Rik	0	0	0	0	0	0	0	0
1700120O09Rik	0	0	0	0	0	0	0	0
1700121C08Rik	0	0	0	0	0	0	0	0
1700121F15Rik	0.231121	0.105903	0.315738	0.296531	0.3772	0.267765	0	0.205653
1700121N20Rik	0	0	0	0	0	0	0	0
1700122E12Rik	0	0	0	0.172835	0	0	0.16838	0
1700122O11Rik	0	0	0	0	0	0	0	0
1700123I01Rik	0.044673	0	0.039079	0	0	0	0.028103	0
1700123K08Rik	0	0	0	0	0	0	0	0
1700123L14Rik	0	0	0	0	0	0	0	0
1700123M08Rik	0.179422	0.244115	0.051917	0.297291	0.432501	0.311558	0.149273	0.374515
1700123O12Rik	0	0	0	0	0	0	0	0
1700123O20Rik	28.6439	23.87	29.5416	32.0972	30.096	23.2264	23.015	27.0794
1700125G02Rik	0	0	0	0	0	0	0	0
1700125G22Rik	0	0	0	0	0	0	0	0
1700125H03Rik	0	0.052059	0	0	0	0	0	0
1700125H20Rik	0	0	0.244361	0	0	0.125491	0	0
1700128E19Rik	0	0	0	0	0	0	0	0
1700128F08Rik	0	0	0	0	0	0	0	0
1700129C05Rik	0	0	0	0	0	0	0	0
1810007I06Rik	0	0	0	0	0	0	0	0
1810008B01Rik	0.084065	0	0	0	0	0	0	0
1810009A15Rik	48.2629	34.4429	53.6397	55.0606	49.4425	41.7067	35.4179	40.3071
1810009J06Rik	0	0	0	0	0	0	0	0
1810009N23Rik	0	0	0	0	0.121286	0	0	0
1810010H24Rik	2.12321	2.12594	1.62718	2.44426	1.75266	2.19488	2.94518	1.79834
1810010K12Rik	0	0	0	0	0	0	0	0
1810011H11Rik	0.925211	0.82516	1.04743	1.91775	2.8184	1.5086	0.765134	1.53554
1810011O10Rik	11.1231	15.0848	17.9442	14.7073	20.767	19.1318	15.4517	20.9031
1810012K08Rik	0.573978	1.47298	1.29098	0.976929	1.10779	0.658385	0.755404	1.21349
1810013D15Rik	0.615873	0.735341	0.444285	0.683547	0.143692	0.566112	0.228505	0.737735
1810013L24Rik	9.91344	7.19956	9.66602	9.80515	11.0106	9.12361	8.17337	8.68266
1810014B01Rik	0.38104	0.263105	0.47177	0.883388	0.891468	0.683681	0.589782	0.409504
1810019D21Rik	13.4385	12.0908	7.3084	10.0422	10.3122	10.4121	5.79329	5.94437
1810019J16Rik	10.7453	9.14066	8.81713	9.93158	10.9575	8.92197	8.29714	8.20095
1810019N24Rik	0.05308	0	0.145772	0.147836	0	0.088143	0	0
1810020O05Rik	0	0	0	0	0	0	0	0
1810021B22Rik	2.57484	1.96061	1.11653	1.81148	1.57459	0.901902	2.03896	2.11907
1810022K09Rik	41.5129	35.5677	59.593	42.7255	53.2913	44.1422	37.4012	61.6783
1810024B03Rik	0.406515	0.81955	0.509899	0.341028	0.569496	0.612547	0.451265	0.342433
1810026J23Rik	27.7364	25.0399	24.5997	33.2828	27.594	27.2307	25.2827	22.4354
1810030O07Rik	5.06261	4.57283	6.14425	6.94297	8.3189	5.5432	6.13306	5.25882
1810032O08Rik	4.31998	3.81599	4.44545	3.97322	4.40652	3.78407	3.86214	4.05812
1810033B17Rik	0.772915	0.698316	0.970032	1.0641	2.21857	0.923887	0.689599	1.173
1810034E14Rik	4.68163	2.13781	3.79368	5.92168	3.80393	3.89597	3.86515	2.45803
1810035I16Rik	0	0	0	0	0	0	0	0
1810037I17Rik	20.035	18.1333	21.4704	20.9277	25.8562	20.326	19.8089	24.727
1810041L15Rik	0.052031	0.013369	0.036739	0.162607	0.056579	0.086532	0.033128	0.063648
1810043G02Rik	6.80787	8.64961	6.78408	6.72039	8.37978	8.26395	7.72434	6.14997
1810043H04Rik	35.4006	29.3034	28.5718	29.7726	28.4449	27.0924	27.0539	28.5533
1810046K07Rik	0.119712	0	0	0	0	0	0.06852	0
1810049J17Rik	3.47128	1.2875	2.36281	1.89284	1.83928	1.94366	1.88295	3.56998
1810055G02Rik	81.2041	108.722	84.178	77.4394	110.849	108.031	105.176	88.8469
1810058I24Rik	81.1479	67.2631	80.3539	76.1441	75.4336	64.0361	61.194	52.2932
1810058N05Rik	0	0	0	0	0	0	0.168994	0.142326
1810059C17Rik	0.171333	0	0	0	0	0.085278	0	0
1810059H22Rik	3.46526	1.80668	1.78056	2.18887	2.2602	2.04175	2.18533	2.65676
1810062G17Rik	1.16043	1.56702	0.648635	1.29011	1.56015	1.03014	1.62118	0.738143
1810062O18Rik	0.213275	0.502053	0.36549	0.327989	0.081815	0.278623	0.456385	0.160291
1810063I02Rik	0	0	0	0	0	0	0	0
1810064F22Rik	0.614704	0.484165	1.12006	1.15155	1.35626	0.715258	0.602116	1.00028
1810065E05Rik	0	0	0	0	0	0	0	0
2010001A14Rik	5.00835	7.71819	5.39621	5.32726	4.76034	3.80242	5.50048	4.23793
2010001E11Rik	0	0	0	0	0.033394	0	0	0
2010001M06Rik	2.42604	0.996645	0.595276	0.409483	1.88258	1.69262	0.916838	0.760332
2010002M12Rik	0.023328	0.033849	0.049422	0.024603	0.158357	0	0.084008	0
2010003K11Rik	69.9179	49.6826	74.1218	53.7475	73.4575	44.5665	42.1739	52.0878
2010003O02Rik	4.33538	3.41521	3.95731	3.11657	2.65458	2.54088	2.58819	3.3025
2010005H15Rik	0	0	0	0	0	0	0	0.152686
2010007H06Rik	0	0	0	0	0	0	0	0
2010012O05Rik	7.95255	7.52158	8.63926	9.11889	10.6846	9.54358	8.4783	9.88118
2010012P19Rik	0.832576	0.936361	0.96002	2.72693	1.88384	1.60167	2.23311	1.6002
2010013B24Rik	0	0	0	0	0	0	0	0
2010015L04Rik	0.077232	0.50593	0.153059	0.068261	0.060646	0	0.112708	0.104899
2010015M23Rik	0.301342	0.061147	0.048648	0.143274	0	0.293484	0.065283	0.189942
2010016I18Rik	0.209323	0.065066	0.160771	0.100757	0.15374	0.026816	0.051129	0.013504
2010106E10Rik	0.062451	0	0	0	0	0	0	0
2010107E04Rik	245.793	221.694	290.507	222.089	274.055	249.21	229.588	387.617
2010107G12Rik	0	0	0	0	0.088653	0.038963	0.027599	0.245834
2010107G23Rik	6.6014	5.37833	7.22413	8.98713	8.06493	5.94604	3.89422	6.29574
2010109A12Rik	0.312023	0	0	0.17234	0	0.113985	0	0
2010109I03Rik	0	0	0.029186	0.039485	0	0	0	0.099279
2010110K18Rik	0	0	0	0	0.045382	0.034024	0	0
2010111I01Rik	10.2444	10.1544	12.6979	11.5135	13.5135	10.5682	10.7212	9.20524
2010204K13Rik	3.8946	2.6043	6.30859	3.72437	3.72516	3.16988	1.87981	4.55727
2010300C02Rik	0.077296	0.060346	0.069493	0.073695	0.304458	0.239518	0.268501	0.195291
2010300F17Rik	0	0	0	0	0	0	0	0
2010315B03Rik	1.06036	0.944643	1.9135	1.26257	2.71707	2.05026	1.7274	2.38889
2010320O07Rik	0	0.049375	0	0	0.199017	0	0	0
2200002D01Rik	24.075	22.7878	25.6291	17.0153	21.0404	16.7031	18.4373	17.5919
2200002J24Rik	0	1.00726	1.25058	0.887014	1.56883	2.04939	1.26185	0.321732
2210008F06Rik	0.072791	0	0	0	0.067303	0.118521	0	0
2210010C04Rik	0	0	0	0	0	0	0	0
2210011C24Rik	0.226354	0.828115	1.04408	0.375366	0.917033	0.194683	0.109234	0.281605
2210013O21Rik	6.71181	5.89338	7.16786	7.68631	10.0221	7.14653	6.47835	8.50712
2210016F16Rik	24.8917	16.876	24.7927	22.3656	23.8787	17.4795	18.239	21.4898
2210016L21Rik	12.7631	12.0264	12.3779	13.0757	15.5333	11.2391	10.2617	9.91603
2210017G18Rik	0	0	0	0	0	0	0	0
2210018M11Rik	1.91547	1.41276	2.10142	1.95357	2.58394	1.61564	1.96682	1.46659
2210019I11Rik	0	0	0	0	0	0	0	0
2210404O07Rik	1.18967	1.54433	1.11198	1.63912	2.87523	1.22658	1.64559	1.40469
2210404O09Rik	0.099562	0.15847	0.48006	0.282278	0.541012	0.197426	0.286123	0.831559
2210406O10Rik	0	0.299126	0.210502	0.141123	0.041417	0.427281	0.295857	0.04155
2210407C18Rik	0.5923	0	0.382028	0	0.072114	0.795486	0.528368	0.266026
2210408F21Rik	9.55968	7.43754	9.06201	11.0278	10.058	10.2479	13.3302	14.9021
2210408I21Rik	0.098659	0.183483	0.194277	0.146668	0.267994	0.23647	0.313638	0.34319
2210411M09Rik	0	0	0.045004	0	0	0	0	0
2210414B05Rik	0	0	0	0	0	0	0	0
2210417A02Rik	3.43633	1.60674	2.86638	1.79392	2.26872	2.39745	3.24299	2.55246
2210417K05Rik	0	0	0.067267	0	0.078505	0	0	0.049632
2210418O10Rik	1.46706	0.857681	2.54826	1.78838	1.8213	1.29805	0.901695	1.87165
2300002M23Rik	0	0	0	0	0	0	0	0
2300003K06Rik	0	0	0	0	0	0	0	0
2300005B03Rik	0	0	0	0	0	0	0	0
2300009A05Rik	16.7758	13.719	13.5082	13.1045	12.9369	9.49482	16.4895	21.1252
2310001H17Rik	3.687	2.29719	3.25027	4.90919	2.51218	2.78565	2.27128	3.63014
2310001K24Rik	0.594585	0.609192	0	0.704626	0.880251	0.354917	0.548979	0.375292
2310002F09Rik	0	0	0.0897	0	0	0	0	0
2310002J15Rik	0	0	0	0	0	0	0	0
2310002L09Rik	0	0	0	0	0	0	0	0
2310003H01Rik	4.94365	3.41568	5.17197	5.06234	6.18746	4.22648	4.47895	3.28844
2310003L06Rik	0	0	0	0	0	0	0	0
2310005A03Rik	0	0	0.110615	0	0	0	0	0
2310005G13Rik	0	0	0	0	0.043565	0	0	0
2310007B03Rik	0.572308	0.469251	0.378448	0.460419	1.58879	0.505931	0.776032	0.323139
2310007L24Rik	0	0.059917	0	0	0.102132	0	0	0
2310009B15Rik	10.4552	7.30629	8.22492	7.27165	11.2835	9.3113	9.30703	10.6357
2310010G23Rik	0	0	0.494187	0	0	0	0	0
2310010J17Rik	3.36762	2.95571	2.6077	2.24507	1.94921	2.62195	2.63062	4.09316
2310011J03Rik	26.1998	24.5786	29.3179	31.228	28.9446	24.1658	22.8365	20.5954
2310014F06Rik	0.009861	0	0.117329	0.063711	0.068224	0	0.109147	0.05404
2310014L17Rik	0.235618	0.289749	0.430546	0.332368	0.465202	0.428105	0.400819	0.47385
2310015A10Rik	0.73123	0.532222	0.760171	0.903376	1.33741	0.659667	0.996823	0.771304
2310015B20Rik	0	0	0	0	0	0	0	0
2310016D23Rik	0	0	0	0	0	0	0	0
2310016G11Rik	0	0	0	0	0	0	0	0.202114
2310022A10Rik	5.21739	4.78777	5.03162	5.90243	7.09351	5.10338	5.13042	4.20204
2310022B05Rik	10.4768	9.41241	10.4582	10.8435	13.0744	9.74133	9.20246	7.04857
2310026I22Rik	0	0	0	0	0	0	0	0
2310026L22Rik	0	0.827414	0.663322	0.38733	0	0	0.46277	0
2310030G06Rik	19.0595	15.3175	19.5686	17.9461	19.4821	15.4052	14.0846	16.9802
2310031A07Rik	0	0	0	0.095621	0	0.254987	0.245382	0
2310033P09Rik	9.04734	7.71643	9.5862	10.5352	12.2651	9.22624	7.23124	5.37652
2310035C23Rik	3.87065	4.02875	4.43215	6.05837	5.59885	4.1623	4.34746	4.32145
2310036O22Rik	150.011	128.26	140.667	155.96	132.885	113.417	118.072	126.367
2310039H08Rik	83.7363	88.066	68.5482	57.0968	66.0558	82.1536	87.8917	74.0882
2310040G07Rik	0	0	0	0	0.12747	0	0.224608	0
2310042D19Rik	0.050404	0	0.103308	0.150067	0.26503	0.113866	0.157273	0.08615
2310043D23Rik	0	0	0.039476	0	0	0	0	0
2310043M15Rik	0.14541	0.145624	0.148395	0.199592	0.144102	0.137355	0.169948	0.021207
2310044G17Rik	14.5298	16.7016	16.284	20.6152	19.1891	19.4361	17.743	15.6981
2310044K18Rik	0	0	0	0	0	0	0	0
2310045N01Rik	43.4004	35.0006	43.0847	39.2318	37.3988	35.1189	31.6858	28.3439
2310047M10Rik	12.0331	10.4481	11.6973	12.178	13.8006	12.9878	10.7552	10.5913
2310050B05Rik	0	0	0	0	0	0	0	0
2310050C09Rik	0	0	0	0	0	0	0	0
2310057J18Rik	0	0	0	0.189415	0.095373	0.204488	0.10907	0.048877
2310057M21Rik	1.58227	1.26887	1.74444	1.74946	1.47484	1.34121	1.26045	1.80478
2310057N15Rik	0	0	0	0	0	0	0	0
2310058D17Rik	0.17329	0.062102	0.104756	0.121381	0.170327	0.065134	0.09079	0.114153
2310061I04Rik	37.0133	32.986	30.6398	25.5779	38.1486	30.9481	31.6719	34.3113
2310061N02Rik	0	0	0	0	0	0	0	0
2310065F04Rik	0	0	0	0	0	0	0	0
2310067B10Rik	9.40877	8.36109	8.41141	10.1962	10.2986	8.93726	7.72487	6.02334
2310069G16Rik	0.140812	0.185561	0	0.240576	0.418215	0.396681	0.167279	0.085759
2310075C17Rik	0	0	0	0	0	0	0	0
2310079G19Rik	0	0	0	0	0	0	0	0
2310081O03Rik	0	0	0	0	0	0	0	0
2410002F23Rik	8.36052	8.6121	11.5102	10.2197	10.0415	7.28063	8.80856	6.54203
2410003L11Rik	0	0	0.452163	0.087929	0.278335	0.508953	0	0.181906
2410004B18Rik	10.6886	5.91779	12.5153	9.0248	13.0111	8.90667	9.01221	10.3243
2410004I01Rik	0	0	0	0	0	0	0.052135	0.064542
2410004N09Rik	20.3902	20.0772	22.7673	29.627	24.6867	19.5118	20.1256	22.3428
2410004P03Rik	0	0	0	0	0	0.047133	0	0
2410006H16Rik	123.733	86.9403	138.75	165.977	124.255	92.4088	97.3713	86.7355
2410012M07Rik	0	0	0	0	0	0	0	0
2410015M20Rik	127.103	120.264	127.086	124.403	114.137	119.164	123.621	129.16
2410016O06Rik	4.49356	4.28955	4.52035	4.56677	5.15106	4.09746	4.86869	4.36141
2410017I17Rik	0.078649	0.032263	0	0	0.038765	0	0	0
2410018L13Rik	0	0.023465	0.111256	0.106404	0.073612	0.022066	0.024195	0.047776
2410018M08Rik	32.7692	30.0017	33.5489	33.5226	28.6357	24.8251	27.8865	47.0354
2410019O14Rik	0.118603	0	0	0	0.152017	0	0.121079	0
2410057H14Rik	0	0	0	0	0	0	0	0
2410066E13Rik	0.964798	0.66394	1.21386	1.0224	1.47681	0.998552	1.07771	1.68323
2410076I21Rik	1.12875	0.442214	0.902339	1.53172	0.653682	1.20414	1.1195	1.16542
2410080I02Rik	0	0	0.357798	0	0	0	0	0.532749
2410088K16Rik	0	0	0	0	0	0	0	0
2410089E03Rik	0.688491	0.825176	1.08355	1.57662	2.84296	2.39636	2.08557	1.55108
2410114N07Rik	0	0	0	0	0	0	0	0
2410124H12Rik	0	0	0	0	0	0	0	0
2410127L17Rik	4.86183	3.70453	8.61504	7.29339	6.4335	5.77483	5.4615	9.45692
2410131K14Rik	4.61518	5.71669	4.15579	5.56466	5.72991	5.79628	6.20289	5.47884
2410133F24Rik	0.762496	0.4588	0.444916	0.06665	0.524799	0.098917	0.147721	0.087604
2410137F16Rik	0.871046	1.09913	1.21639	0.907793	0.825033	0.809084	1.44617	0.974754
2410137M14Rik	0	0	0.159328	0	0	0	0	0
2410141K09Rik	0	0	0	0	0	0	0	0
2410152P15Rik	0	0	0	0	0	0	0	0
2500002B13Rik	0.464466	0.865631	0.6313	0.285996	0.309967	0.18318	0.530748	0.282919
2500004C02Rik	0.77917	0.656509	1.4662	1.29112	0.981359	1.28317	1.3596	1.49684
2510002D24Rik	9.59045	8.46022	7.93529	10.3177	12.8598	10.6596	10.9878	9.65851
2510003D18Rik	0	0	0	0	0	0	0	0
2510003E04Rik	8.08052	5.94974	9.11987	9.84083	11.0221	9.61054	8.48175	8.54293
2510009E07Rik	1.34301	1.93282	3.02047	4.20845	5.56584	2.91963	3.05918	3.58736
2510016G02Rik	0	0	0	0.10378	0	0	0.073378	0.208035
2510039O18Rik	23.8208	18.8702	22.9895	23.7585	29.5291	22.9609	24.7956	20.3665
2510046G10Rik	2.02407	1.97681	1.87583	2.26652	1.08235	1.74405	2.69674	2.06566
2510049J12Rik	40.4978	27.1538	36.2591	26.5389	50.0106	33.1276	40.6836	39.9925
2600006K01Rik	0	0	0.076964	0	0	0	0.062674	0
2610001J05Rik	10.0499	7.1064	9.30053	9.17465	11.1651	8.52753	6.97623	7.05547
2610002J02Rik	30.8591	29.4006	33.8243	33.3077	38.4642	27.6373	30.6808	26.0667
2610002M06Rik	3.97968	3.87753	4.95935	4.5264	5.23857	4.72189	4.53178	4.79736
2610008E11Rik	0.335905	0.405545	1.03817	0.617771	0.612948	0.554986	0.619923	0.916335
2610015P09Rik	0.816708	0.331682	0.844137	0.92279	0.775147	0.694041	0.619022	1.13093
2610017I09Rik	0	0	0	0	0	0	0	0
2610018G03Rik	0.033715	0.12707	0.124279	0.149745	0.255714	0.179793	0.133977	0.042271
2610019E17Rik	0.239772	0.418843	1.03996	1.0353	2.21757	0.815257	0.724236	1.42803
2610020C07Rik	0.02526	0.060009	0.032573	0	0.120882	0.031648	0.109293	0.034456
2610020F03Rik	0.267279	0	0	0	0	0	0	0
2610020H08Rik	0.929335	0.963998	1.66327	0.972912	0.758549	0.592912	0.750712	0.810672
2610021A01Rik	0.378736	0.407081	0.915595	0.632622	0.487264	0.394006	0.371695	0.911921
2610027K06Rik	0.069683	0.001413	0.025179	0.087521	0.225778	0.154533	0.048332	0.046503
2610028E06Rik	0	0	0.015426	0	0	0	0	0
2610028H24Rik	0	0	0	0	0	0	0	0
2610034B18Rik	6.29796	4.63354	6.41981	6.28733	6.67124	3.96172	2.79166	3.37393
2610034M16Rik	0	0	0	0	0	0	0.097501	0
2610035D17Rik	0.620693	0.547765	0.646523	1.09993	1.01761	0.61261	0.346529	0.657225
2610035F20Rik	0	0	0	0	0	0	0	0
2610037D02Rik	0.109889	0.094269	0.12809	0.166531	0.224707	0.062452	0.09547	0.186129
2610042L04Rik	0	0	0	0	0	0.007979	0	0
2610044O15Rik8	1.3425	2.30994	2.90617	1.57803	3.56316	3.29932	0.575958	1.87437
2610203C20Rik	0.087951	0.028407	0.203424	0.034834	0.297894	0.096535	0.057823	0.034482
2610203C22Rik	0.365387	0.382207	1.30308	0.844421	1.19432	0.780092	1.03929	0.873094
2610204G07Rik	0	0	0.074662	0	0	0	0	0
2610204G22Rik	0.292721	0	0.198658	0.25091	0.306836	0.471058	0.144339	0.466879
2610206C17Rik	2.169	0.093867	0	2.29298	0	0	0	2.51171
2610207O16Rik	0	0	0	0	0	0	0	0
2610301B20Rik	2.11805	1.4541	3.1799	2.93703	3.62459	2.10359	2.00089	2.41204
2610303G11Rik	0	0	0	0	0	0	0	0
2610305D13Rik	0.045393	0.022712	0.137531	0.051015	0.035763	0.042946	0.055525	0.035303
2610307P16Rik	0.1234	0.245153	0.456355	0.796049	1.01283	0.265606	0.163397	0.412545
2610316D01Rik	0	0	0	0	0	0	0	0
2610318N02Rik	0	0.049884	0.043322	0.071522	0	0.063443	0.046408	0.115448
2610507B11Rik	30.5255	32.1559	34.0417	42.9934	46.9218	40.0331	38.3527	30.233
2610507I01Rik	4.08174	3.54908	3.64277	5.03402	5.16671	5.07577	3.43558	3.26815
2610524H06Rik	0.799017	1.281	1.25644	2.29981	3.47712	1.12215	1.3881	1.43761
2610528A11Rik	0.484798	0.13473	0	0.280027	0.426346	0.235328	0	0.385165
2610528J11Rik	15.915	9.96914	13.0134	16.053	14.1973	12.2384	8.10003	8.66745
2700012I20Rik	0	0	0.701016	0.0454	0	0.034875	0.113734	0.108068
2700016F22Rik	0.0209	0	0.050837	0	0	0	0	0
2700029M09Rik	5.56277	3.78812	8.36432	6.14058	7.3702	5.28166	6.4476	5.82197
2700033N17Rik	0.383953	0.109675	0.212222	0.860359	0.791767	0.399317	0.154042	0.802744
2700038G22Rik	0.248391	0.63207	0.555504	0.698028	0.450196	0.248345	0.32819	0.160193
2700046A07Rik	0	0.146073	0	0	0.193742	0.078933	0.077535	0.065664
2700046G09Rik	1.15887	1.55619	1.48789	1.89231	1.11629	0.834433	0.880861	1.54032
2700049A03Rik	0.727481	0.550167	1.21952	1.13878	1.10039	1.02616	0.705995	0.760684
2700050L05Rik	3.38368	2.0945	3.17663	3.20089	2.55822	2.2715	1.93695	2.96424
2700060E02Rik	98.9908	88.7274	102.945	101.642	106.868	95.2729	94.7716	95.4207
2700062C07Rik	8.5081	7.99769	9.29924	9.86889	13.1238	7.4149	8.26781	8.22634
2700068H02Rik	0	0	0.040579	0.047699	0	0	0	0
2700069I18Rik	0.156725	0	0	0.348413	0.278128	0.141407	0.469499	0.652908
2700073G19Rik	0.024381	0.097034	0.245157	0.02202	0.033634	0.121668	0.166268	0.406859
2700081L22Rik	0	0	0.357974	0	0	0.080687	0	0
2700081O15Rik	1.22865	1.20281	1.27787	1.31943	2.31214	1.25995	0.933836	1.02489
2700086A05Rik	0.384703	0	0.114653	0.752291	0.083147	0.191304	0	0.35222
2700089E24Rik	16.0434	13.8461	22.3671	18.2465	20.1703	18.989	18.2541	27.9782
2700094K13Rik	28.7029	24.2558	31.949	25.698	45.1559	28.8227	25.6038	19.5666
2700097O09Rik	3.15522	4.23409	6.39131	4.89368	6.31507	5.57858	4.20328	6.57552
2810001G20Rik	2.23728	2.11397	1.54257	1.03668	1.7116	1.48523	2.73957	2.79668
2810002D19Rik	0.574644	0.886375	1.3538	0.941615	1.25631	0.648453	0.709993	1.10946
2810004N23Rik	31.7849	26.0587	32.9706	37.0073	30.3104	30.099	30.7149	27.4611
2810006K23Rik	4.97805	4.68581	6.03751	7.61768	7.6046	5.38935	5.93567	4.67384
2810007J24Rik	13.6756	10.1995	15.8052	11.5445	5.85867	13.2035	11.5216	23.4258
2810008D09Rik	5.27287	4.72632	6.04908	3.34918	3.78298	4.67619	4.77963	5.38701
2810011L19Rik	0	0	0	0.026764	0	0	0	0
2810021J22Rik	0.535804	0.627846	0.837261	0.791797	1.19391	0.749508	0.505965	0.629881
2810025M15Rik	9.73067	10.2151	11.0222	11.408	11.5473	9.39901	10.9708	10.4444
2810029C07Rik	0.400166	0.401622	0.172656	0.157237	0.195492	0.11944	0.344992	0.298805
2810032G03Rik	0	0.040219	0.078641	0	0.139048	0	0.030201	0
2810055G20Rik	0.747069	0.273016	0.771321	0.505806	0.584151	0.267275	0.293689	0.755175
2810403A07Rik	17.556	12.3419	16.0977	14.3874	16.7359	11.4152	11.2945	13.2089
2810403D21Rik	0.436753	1.13886	0.693616	1.61813	0.265789	0.44291	0.272727	1.12187
2810404F17Rik	0	0	0	0	0	0	0	0
2810407A14Rik	0	0	0	0	0	0	0	0
2810408A11Rik	0	0	0.078839	0.265612	0.191369	0.02714	0.179339	0.121968
2810408I11Rik	1.00667	0.399548	1.91597	0.59922	1.56398	0.63374	0.104341	0.704374
2810408M09Rik	7.68548	5.67364	7.37527	5.29186	7.62779	7.45951	7.19007	6.91834
2810410L24Rik	1.87599	1.76805	2.4058	1.54001	1.05746	0.954332	1.31482	1.22719
2810417H13Rik	0.086011	0.295071	0.739878	0.762103	1.57148	0.701051	0.354305	0.43208
2810425M01Rik	0.23267	0.796979	0.530262	0.955692	0.176423	0.461327	0.675272	0.53079
2810428I15Rik	126.165	105.465	117.147	116.416	110.791	105.45	113.745	101.57
2810429I04Rik	0	0	0.015246	0	0.060414	0	0	0.024123
2810430I11Rik	0	0	0.048271	0	0.041941	0.07082	0	0.070269
2810433D01Rik	0	0	0	0	0.151795	0	0	0
2810442I21Rik	0.315377	0.120763	0.183214	0.189343	0.131376	0.120323	0	0.133115
2810442N19Rik	0	0	0.223178	0	0	0	0.060139	0.098344
2810455O05Rik	0.132801	0.192816	0.218449	0.399907	0.443197	0.369052	0.154184	0.437845
2810459M11Rik	39.2943	31.6144	35.6336	40.2983	32.6305	29.5913	26.545	28.9181
2810468N07Rik	0.252227	0.045807	0	0.220493	0.054452	0.062821	0.117224	0.03616
2810471M01Rik	0	0	0	0	0	0	0	0
2810474O19Rik	0.975819	0.78471	1.56913	1.7349	1.86703	1.23808	1.24713	1.59893
2900002K06Rik	0.097305	0.162934	0.588768	0.312682	0	0.078943	0.628441	0
2900005J15Rik	0.152367	0.458119	0.48518	0.27523	0.3912	0.167258	0.105123	0.198032
2900008C10Rik	1.44272	0.872284	1.07858	1.987	0.733481	1.04202	0.673687	0.823256
2900011O08Rik	0.082908	0	0.067031	0.049526	0.072211	0	0.168451	0.106005
2900026A02Rik	34.101	31.512	29.1231	31.1664	38.2345	44.555	39.0213	30.3905
2900041M22Rik	0	0	0	0	0	0	0.033796	0
2900052L18Rik	0.736099	0.921883	0.84584	0.561366	1.23079	0.716373	0.812469	0.749105
2900053O20Rik	0.28309	0.429876	0.452929	0.211085	0.619426	0.239032	0.388487	0.392116
2900055J20Rik	0	0	0	0	0	0	0	0
2900056M20Rik	0.20031	0.083842	0.239808	1.1155	0.49755	0	0.356647	0.071742
2900060B14Rik	0	0	0	0	0	0	0	0
2900072N19Rik	0	0	0	0	0	0	0	0
2900076A07Rik	1.77083	1.51038	4.1547	1.84691	3.12707	1.45088	1.23166	1.72056
2900079G21Rik	0	0	0	0	0	0	0	0
2900089D17Rik	0.403281	0.421477	0.804422	0.295712	0.932894	0.548019	0.721965	0.713823
2900092C05Rik	0	0	0	0	0	0	0	0
2900093L17Rik	0	0	0	0	0	0	0	0
2900097C17Rik	14.8048	11.692	12.4825	15.6501	22.2245	14.9854	16.4007	11.3014
3010001F23Rik	0	0	0	0	0.044438	0	0	0
3010003L10Rik	0	0	0	0	0	0	0	0
3010003L21Rik	0.687337	0.976324	1.11491	0.760972	1.09182	0.630919	0.973459	0.648243
3010026O09Rik	3.51722	3.04658	3.1067	4.70794	2.71874	3.62344	2.63529	1.88287
3100002H09Rik	0	0	0	0	0	0	0	0
3100003L05Rik	0	0	0	0	0	0	0	0
3110001I22Rik	1.1602	1.10548	2.08525	1.99101	1.98963	1.65333	1.6655	1.19129
3110002H16Rik	14.4857	11.2765	12.3011	12.9195	17.384	12.4957	12.8919	13.1713
3110004A20Rik	0	0	0	0	0	0	0	0
3110007F17Rik	0.229606	0.09747	0.115467	0.102065	0.214368	0.123358	0.057203	0.087267
3110009E18Rik	2.37878	1.51025	2.4745	2.53102	1.47932	1.51324	2.89267	1.65833
3110018I06Rik	0	0	0	0	0	0	0	0
3110021A11Rik	0.243154	0.006698	0.268654	0.108041	0.138834	0.076903	0.366866	0.152731
3110021N24Rik	0.003512	0.050794	0.003447	0.012129	0.016258	0.021522	0.153987	0.055353
3110035E14Rik	0.26688	0.057257	0.353427	0.303021	0.902379	0.39895	0.255563	0.228129
3110039M20Rik	0	0	0	0	0	0	0	0
3110040N11Rik	23.6734	21.5809	28.3327	24.7146	20.8733	22.4038	18.7138	22.3679
3110043A19Rik	0	0	0	0	0	0	0	0
3110043O21Rik	11.1502	12.7589	15.7115	11.8991	19.6323	12.7643	17.6755	22.752
3110045C21Rik	0.788256	0.520613	1.15259	2.16883	0.688603	0.574604	0.481381	1.15757
3110047P20Rik	0.031576	0	0.025205	0.060282	0	0.018496	0	0.029192
3110052M02Rik	1.20889	0.533146	1.17386	1.20214	1.40841	0.434817	0.468458	0.969636
3110056K07Rik	2.1724	1.72166	1.48793	0.962949	1.64714	0.989724	1.77067	1.31221
3110057O12Rik	2.50895	1.91408	3.21972	3.33099	2.72687	1.67896	2.10724	2.78712
3110062M04Rik	4.07959	2.7887	4.00967	4.21953	6.64938	3.3956	2.8052	3.59592
3110070M22Rik	1.57713	1.64154	1.08873	0.994898	0.881394	1.18511	1.01451	1.66678
3110079O15Rik	0	0.39446	0	0	0.157624	0	0.10818	0
3110082I17Rik	4.98414	2.68775	3.88369	8.3119	7.43028	4.42067	4.11954	3.60081
3110082J24Rik	0	0	0	0	0	0	0	0
3110083C13Rik	0	0.251439	0.23073	0.489792	0	0.346175	0.219646	0.235287
3110099E03Rik	0	0	0	0	0	0	0	0
3222401L13Rik	0.021485	0.085276	0.043507	0.163554	0.020467	0.081676	0.043995	0.112264
3300002A11Rik	0	0	0	0	0	0	0	0.129586
3300002I08Rik	0	0.336537	0.277847	0.512762	0.445305	0.12812	0.50093	0.110254
3300005D01Rik	0	0	0	0	0.038566	0.258153	0.153904	0
3425401B19Rik	0	0	0	0	0	0	0	0
3632451O06Rik	0.064762	0	0.047812	0.042566	0.183999	0.146792	0.061044	0.06444
3632454L22Rik	0	0	0	0	0	0	0	0
3830403N18Rik	0.129459	0	0.055215	0	0.080549	0	0	0
3830406C13Rik	3.47293	2.31483	4.90644	4.71819	4.82531	4.1147	3.04549	4.33397
3830408C21Rik	0	0.046216	0.044873	0	0.13046	0.055926	0	0
3830417A13Rik	0	0	0	0	0	0	0	0
3930402G23Rik	0.546255	1.54566	1.56975	1.47555	2.17741	1.71009	2.58226	3.32608
4430402I18Rik	1.78513	0.712002	2.01645	0.90752	2.38285	2.21111	0.523411	1.4467
4631405J19Rik	0	0	0	0	0	0	0	0
4631405K08Rik	0	0	0	0	0	0	0	0
4632404H12Rik	0.447784	0.607363	0.897488	0.852055	0.724105	0.749639	0.826955	0.394802
4632411P08Rik	0	0.03179	0.019528	0	0	0.027654	0	0
4632415L05Rik	1.68245	2.02932	3.53392	3.1434	3.56865	2.29153	2.21177	2.81009
4632419I22Rik	13.1482	12.4124	14.1436	12.4887	15.0678	12.5077	12.2552	13.753
4632427E13Rik	0.177599	0.107305	0.127023	0.108827	0.17329	0.022185	0.071813	0.039813
4632428C04Rik	0.286784	0.388396	0.519373	0.445576	0.715324	0.544595	0.594173	0.259117
4632428N05Rik	4.8923	3.70023	7.01008	12.6226	17.3514	6.58645	7.01604	5.77892
4632433K11Rik	0.028631	0.067764	0.07208	0.024835	0.083771	0.224841	0.135108	0.242534
4632434I11Rik	0.352607	0.213131	0.234115	0.431015	0.56668	0.185594	0.145683	0.219914
4731417B20Rik	0	0	0	0	0	0	0	0
4731419I09Rik	0.007442	0	0.008818	0.060117	0.054311	0.061011	0	0
4732414G09Rik	0	0	0	0	0	0	0	0
4732418A04Rik	0	0	0	0	0	0	0	0
4732419C18Rik	0.212256	0.244313	0.243728	0.518059	0.283038	0.333354	0.298555	0.466068
4732440D04Rik	0	0	0.039246	0	0	0	0	0.013862
4732444A12Rik	1.61237	0.642186	0.952853	0.554051	0.599385	0.565373	0.667786	0.628388
4732447D17Rik	0.240542	0.491798	0.80494	0.243409	1.15709	0.632753	0.562418	0.45435
4732456N10Rik	0	0	0	0	0	0	0	0
4732463B04Rik	0.838331	0.881973	1.10535	0.73769	1.44667	1.77908	1.58923	2.01298
4732465J04Rik	0.346314	0.249318	0.491197	0.415137	0.264981	0.302118	0.372583	1.05835
4732471J01Rik	0	0	0.04548	0.126189	0	0.286986	0	0
4732487G21Rik	0.734953	0.899264	0.999561	1.01022	1.304	1.69345	1.24472	1.67638
4732490B19Rik	0	0.124069	0.135538	0.080506	0.161351	0.06631	0	0
4732491K20Rik	0.11127	0.201672	0.225621	0.155176	0.221694	0.150487	0.332275	0.28012
4831440E17Rik	0.083315	0.152315	0.252296	0.130291	0	0	0.059422	0
4833403I15Rik	0	0	0	0	0	0	0	0
4833407H14Rik	0.052862	0.164686	0.410143	0.296269	0.467786	0.449357	0.065709	0.096531
4833412C05Rik	0	0	0	0.099657	0	0	0	0
4833413E03Rik	0	0	0	0	0	0	0	0
4833417C18Rik	0	0.037265	0.150365	0.099722	0.050399	0.273093	0.125239	0
4833418N02Rik	1.67248	1.44019	0.80167	1.54572	1.76876	1.13832	1.46657	1.00184
4833420G17Rik	12.1004	10.9028	12.1813	10.2935	16.1243	12.0789	12.6714	11.7504
4833422C13Rik	1.1817	1.20706	1.27719	1.11946	1.33859	0.985373	1.50791	1.20598
4833422M21Rik	0	0	0	0	0.071995	0	0	0
4833423E24Rik	0	0	0	0	0	0	0	0
4833424O15Rik	0.079176	0	0.079165	0.074779	0.118198	0.068516	0.164982	0.18441
4833427F10Rik	0.028373	0	0	0	0	0	0	0
4833427G06Rik	0	0	0	0	0	0.074226	0	0
4833428L15Rik	0	0	0	0	0	0	0	0
4833439L19Rik	55.9245	59.5291	51.387	71.262	67.366	65.7686	69.938	61.468
4921501E09Rik	0	0	0	0	0	0	0	0
4921504A21Rik	0	0	0.031836	0	0	0.038786	0.037041	0
4921504E06Rik	0.036505	0	0	0	0	0	0	0
4921507G05Rik	0	0	0	0	0	0	0	0
4921507L20Rik	0.077589	0.472971	0.22769	0.132321	0.106033	0.029996	0.134097	0.166702
4921507P07Rik	0	0.083133	0.108154	0.067763	0.220243	0.035637	0.116874	0
4921508A21Rik	0	0	0	0	0	0	0	0
4921508D12Rik	0	0	0	0	0	0	0	0
4921508M14Rik	0	0	0	0	0	0	0	0
4921509A06Rik	0	0	0	0	0	0	0	0
4921509C19Rik	0	0	0	0	0	0	0	0
4921511C20Rik	0	0	0	0	0	0	0	0
4921511H03Rik	0	0	0	0	0	0	0	0
4921511M17Rik	0	0	0	0	0	0	0	0
4921513D11Rik	0.213587	0.329099	0.165681	0.375191	0.364605	0	0.310805	0.258578
4921513I03Rik	0	0	0	0	0	0	0.052061	0
4921514A10Rik	0.062174	0.163118	0.136851	0.244271	0	0.116042	0.111962	0.092751
4921515E04Rik	0	0	0	0	0	0	0	0
4921517D22Rik	0	0	0	0	0	0	0	0
4921518J05Rik	0	0	0	0	0	0	0	0
4921518K17Rik	0	0	0	0	0	0	0	0
4921522H14Rik	0	0	0	0	0	0	0	0
4921522P10Rik	0	0	0	0	0	0	0	0
4921523L03Rik	0	0.076388	0	0	0	0	0	0
4921524J17Rik	6.71837	4.48805	7.47059	6.34183	7.14837	6.51037	6.92567	8.42239
4921524L21Rik	0	0	0	0	0	0	0	0
4921525B02Rik	0	0	0	0	0	0	0	0
4921528I07Rik	0	0	0	0	0	0	0	0
4921530D09Rik	0.058296	0.046093	0	0	0.119621	0.073121	0.063455	0.083235
4921530L18Rik	0.945954	0.353369	0.768846	1.22772	1.20362	0.71817	1.41431	1.42422
4921530L21Rik	0	0	0	0	0	0	0	0
4921531C22Rik	1.67506	1.81073	1.15939	2.06986	2.17659	1.30488	1.89397	1.48723
4921534H16Rik	0	0	0	0	0	0	0	0
4921536K21Rik	0.052589	0	0.116899	0.039613	0.030439	0	0.061669	0
4921539E11Rik	0	0	0.031031	0	0	0	0	0
4922501C03Rik	0.268149	0.221316	0.505335	0.358678	0.688536	0.592546	0.274413	0.426887
4922501L14Rik	0	0	0	0	0	0	0	0
4922502B01Rik	0	0	0	0	0	0	0	0
4922502D21Rik	0	0	0	0	0	0	0	0
4922505E12Rik	0	0	0	0	0	0	0	0
4930401G09Rik	0	0	0	0	0	0	0	0
4930401O10Rik	0	0	0	0	0	0	0	0
4930401O12Rik	0	0	0	0	0	0	0	0
4930402F06Rik	0	0	0	0	0	0	0	0
4930402H24Rik	12.4632	11.285	14.1594	14.8844	19.5747	15.0124	14.9112	11.7319
4930402K13Rik	0	0	0	0	0	0	0	0
4930403D09Rik	0	0	0	0	0	0	0	0
4930403O15Rik	0.038145	0.098248	0.352592	0	0.23816	0.239926	0.073662	0.01236
4930404A10Rik	0	0	0	0	0	0	0	0
4930404H24Rik	0	0	0	0	0	0	0	0
4930404I05Rik	0	0.033266	0.050299	0.036027	0.041304	0	0.101493	0.186956
4930404N11Rik	0.282891	0.271325	0.302404	0.388043	0.520098	0.133306	0.091747	0.094845
4930405A21Rik	0.583432	0.676952	0.490302	1.41906	0.887956	0.69194	0.420784	0.75953
4930405D11Rik	0	0	0	0	0	0	0	0
4930405H06Rik	0	0	0	0	0	0	0	0
4930405O22Rik	0.082285	0.04117	0	0	0	0	0	0
4930405P13Rik	0	0	0	0	0	0.105422	0	0
4930406D18Rik	0	0	0	0	0	0	0	0
4930407G08Rik	0	0	0	0	0	0	0	0
4930407I10Rik	0	0	0	0	0	0	0	0
4930408O17Rik	0	0	0	0	0	0.056484	0	0
4930412B13Rik	0	0	0	0	0	0	0	0
4930412C18Rik	0.372429	0.035501	0.557227	0.584776	0.515572	0.626624	0.365871	0.818395
4930412D23Rik	0	0	0	0	0	0	0	0
4930412F09Rik	0	0	0	0	0	0	0	0
4930412L05Rik	0	0	0	0	0	0	0	0
4930412M03Rik	0.479627	0.278082	0.257623	0.195872	0.374471	0.139169	0.362504	0.130642
4930412O13Rik	0	0	0	0	0	0	0.281131	0
4930415F15Rik	0	0	0	0	0.221382	0	0	0
4930415L06Rik	0	0	0	0	0	0	0	0
4930415O20Rik	0	0	0.239183	0	0.140409	0.341593	0.248555	0.308253
4930417H01Rik	0.156381	0.178715	0.450392	0.275666	0.284007	0.115778	0.251143	0.146599
4930417O22Rik	0	0	0	0	0	0	0	0
4930418C01Rik	0	0	0	0	0	0	0	0
4930419G24Rik	0	0	0	0	0	0	0	0
4930422G04Rik	0.068617	0.0851	0.256281	0.229118	0.393909	0.118601	0.032727	0.089448
4930423M02Rik	0	0	0	0	0	0	0	0
4930423O20Rik	0	0	0	0	0	0	0	0
4930425F17Rik	0	0	0	0	0	0	0	0
4930426I24Rik	0	0	0	0.220941	0	0	0	0
4930426L09Rik	0.053804	0.160262	0.027892	0.091802	0.065537	0.027888	0	0.092097
4930427A07Rik	0.702591	0.700712	0.790347	0.666209	1.68291	0.423052	0.536214	0.263296
4930428D18Rik	0	0	0	0	0	0	0	0
4930428N03Rik	0	0	0	0	0	0	0	0
4930429B21Rik	0	0	0.02269	0.088773	0.04915	0	0.118218	0
4930429F24Rik	0	0.078035	0	0	0.048118	0	0.070981	0
4930430A15Rik	0	0	0	0	0	0	0	0
4930430D24Rik	0	0	0	0	0	0	0	0
4930430E12Rik	0.362182	0.323802	1.11058	2.53808	2.35039	0.744466	0.353136	0
4930430F08Rik	0.84443	0.910835	1.9599	1.81041	1.2699	1.37941	1.47704	1.73504
4930430J20Rik	0	0	0	0	0	0	0	0
4930430O22Rik	0	0	0	0	0	0	0	0
4930431F12Rik	0	0	0	0	0	0	0	0
4930431P03Rik	0.028957	0.083675	0	0	0.057091	0	0.053674	0
4930432B10Rik	0	0	0	0	0.045253	0.034723	0	0
4930432E11Rik	0	0	0	0	0	0	0	0
4930432K09Rik	0	0	0	0	0	0	0	0
4930432K21Rik	0.050756	0.145085	0.079692	0.01887	0.030645	0.107453	0.099025	0.026056
4930432L08Rik	0	0	0	0	0	0	0	0
4930432M17Rik	0	0	0	0	0	0	0	0
4930433I11Rik	0	0	0	0	0	0	0	0
4930433N12Rik	0	0	0	0	0	0	0	0.088487
4930435E12Rik	0	0	0	0	0	0	0	0
4930435H24Rik	0	0	0	0	0	0	0	0
4930438A08Rik	1.1155	0.75898	0.398657	0.576	0.724753	0.421462	1.69417	0.953236
4930438E09Rik	0	0	0	0	0	0	0	0
4930439A04Rik	0	0	0.110868	0	0	0	0	0
4930440I19Rik	0.096514	0	0	0	0.175639	0	0	0
4930441J16Rik	0	0	0	0	0	0	0	0
4930441O14Rik	0.063983	0.019359	0.02957	0.193277	0.190447	0.14975	0.047719	0.117699
4930442H23Rik	0	0	0.521564	0.333658	0.575745	0.414003	0	0
4930442J19Rik	0	0	0	0	0	0	0	0
4930442L01Rik	0	0.294744	0.462406	0.15804	0.210706	0	0	0
4930443B20Rik	0	0	0	0	0	0	0	0
4930443O20Rik	0	0	0	0	0	0	0.049113	0
4930444E06Rik	0	0	0	0	0	0	0	0
4930444G20Rik	0	0	0	0	0	0	0	0
4930444M15Rik	0	0.078331	0	0	0	0	0	0
4930444P10Rik	0	0	0	0	0	0	0	0
4930445B16Rik	0	0	0	0	0	0	0	0
4930445N08Rik	0	0	0	0	0	0	0	0
4930445N18Rik	0	0	0	0	0	0	0	0
4930447A16Rik	0	0	0.109998	0	0	0	0	0
4930447C04Rik	0	0	0	0	0	0	0	0
4930447F04Rik	0	0	0	0	0	0	0	0
4930447M23Rik	0	0	0	0	0	0	0	0
4930448D08Rik	0	0	0.065703	0	0	0	0	0
4930448E22Rik	0.023645	0	0	0	0	0.075161	0	0
4930448H16Rik	0	0	0	0	0	0	0	0
4930448K12Rik	0	0	0	0	0	0	0	0
4930448N21Rik	0	0	0	0.032511	0	0	0	0
4930449A18Rik	0	0	0	0	0	0	0	0
4930449E01Rik	0	0	0	0	0	0	0	0
4930449I24Rik	0	0	0	0	0.012072	0	0	0
4930451C15Rik	0	0	0	0	0	0	0	0.010597
4930451E10Rik	0	0	0.113	0	0	0.273559	0	0
4930451G09Rik	0.251097	0.399881	0.275479	0.212974	0.578411	0.283538	0.366691	0.182327
4930451I11Rik	0	0	0	0	0	0	0	0
4930452B06Rik	0.401003	0.336065	0.18751	0.220568	0.488923	0.346552	0.300935	0.448619
4930452L02Rik	0	0	0	0	0	0	0	0
4930453H23Rik	0	0	0	0	0	0	0	0
4930453N24Rik	3.9467	3.23819	5.22108	4.80999	5.3941	4.66943	4.48695	6.61149
4930453O03Rik	0	0	0	0	0	0	0	0
4930455B14Rik	0	0	0	0	0	0	0	0
4930455D15Rik	0	0	0	0	0	0	0	0
4930455G09Rik	0.702648	0.546123	0.744992	0.822248	0.895579	0.595966	0.397919	0.446997
4930455H04Rik	0	0.026224	0.048595	0.171811	0	0	0.054803	0
4930456L15Rik	0	0	0	0	0	0	0	0
4930457A20Rik	0	0	0	0	0	0	0	0
4930458D05Rik	1.33111	1.28029	1.86805	0.732223	1.69141	1.6588	1.22186	0.960327
4930461C15Rik	0	0	0	0	0	0	0	0
4930461G14Rik	0	0	0	0	0	0	0	0
4930463O16Rik	0	0	0	0	0	0	0	0
4930465A12Rik	0	0	0	0	0	0	0	0
4930465M20Rik	0	0	0	0	0	0	0	0
4930466F19RIK	0	0	0	0	0	0	0	0
4930466I24Rik	0	0	0	0	0	0	0	0
4930467D21Rik	0	0	0	0	0	0	0	0
4930467E23Rik	0	0	0	0	0	0	0	0
4930467K11Rik	0	0	0	0	0	0	0	0
4930468A15Rik	0	0	0	0	0	0	0	0
4930469G21Rik	0	0	0	0	0	0	0	0
4930469K13Rik	0	0.05995	0.059109	0	0.017258	0	0.054934	0.068259
4930470G03Rik	0	0	0	0	0	0	0	0
4930470P17Rik	0	0	0	0	0	0	0	0
4930471C04Rik	0	0	0	0	0	0	0	0
4930471C06Rik	0	0	0	0	0	0	0	0
4930471D02Rik	0	0	0.039485	0	0	0	0	0
4930471I20Rik	0	0	0	0	0	0	0	0
4930471M09Rik	0	0	0	0	0	0	0	0
4930473A02Rik	0.221354	0.015233	0.108432	0.036832	0.156952	0.146527	0.045666	0
4930473D10Rik	0	0	0	0	0	0	0	0
4930474H06Rik	0	0	0	0	0	0	0	0
4930474N05Rik	0	0	0	0	0	0	0	0
4930477E14Rik	0	0	0	0	0	0	0	0
4930478K11Rik	0.093377	0	0	0	0.243675	0	0	0
4930479D17Rik	0.135939	0	0	0.142242	0	0	0	0
4930480E11Rik	0	0	0	0	0	0	0	0
4930480G23Rik	1.56371	1.96651	1.47486	3.32769	1.84939	2.22329	1.22692	2.4987
4930480K15Rik	0	0	0	0	0	0	0	0
4930480K23Rik	0.913044	0.841495	1.04168	1.63433	1.34	1.09177	1.25643	0.553849
4930481A15Rik	2.13638	2.5244	1.46586	1.69788	0.836442	0.799252	0.69104	2.66175
4930481B07Rik	0.222699	0.740931	0.564538	0.386898	0.473745	0.238095	0.310091	0.338562
4930483C13Rik	0	0	0	0	0	0	0	0
4930483J18Rik	0	0	0	0	0	0	0	0
4930483K19Rik	0.049196	0.081825	0.118191	0.005268	0	0.009229	0	0.193267
4930486F22Rik	0	0	0	0	0	0	0	0
4930486I03Rik	0	0	0	0	0	0	0	0
4930486L24Rik	0	0.123049	0.266922	0.475589	0.462858	0.452805	0.125047	0.404578
4930488B22Rik	0	0	0	0	0	0	0	0
4930500F10Rik	0	0.150613	0.114111	0	0.502307	0	0.10004	0
4930500J02Rik	0.21186	0	0.24468	0.218555	0.257969	0.121823	0.056479	0.21483
4930500M09Rik	0	0	0	0	0	0	0	0.008476
4930502E09Rik	0	0	0.050666	0.011357	0	0	0	0
4930502E18Rik	0	0	0	0	0	0	0	0
4930503B20Rik	0	0	0	0.030462	0.064237	0	0	0
4930503E14Rik	0	0	0	0	0	0	0	0
4930503L19Rik	0.34968	0.236239	1.12474	0.76131	0.867651	0.791396	0.360342	0.754185
4930504O13Rik	0	0	0	0	0	0	0	0
4930505A04Rik	0	0	0	0.140967	0.135922	0	0	0
4930505G20Rik	0	0	0	0	0	0	0	0
4930505H01Rik	0.481518	0.22852	0.008379	0.288298	0.130627	0.470763	0	0.188764
4930505K14Rik	0	0	0	0	0	0	0	0
4930505M18Rik	0	0	0	0	0	0	0	0
4930505N22Rik	0	0	0	0.600279	0	0.386249	0.215006	0
4930505O20Rik	0	0	0	0	0	0	0	0
4930506C21Rik	0.718231	1.34464	1.31489	0.657062	2.57249	2.16745	1.34337	1.01058
4930506M07Rik	14.3715	13.7847	20.3841	20.9187	25.1407	18.6951	17.1181	18.0762
4930507D05Rik	0.186988	0.108789	0.074425	0.135791	0.012244	0.05438	0.067377	0.03079
4930507D10Rik	0	0	0	0	0	0	0	0
4930509E16Rik	0.307513	0.300533	0.437128	0.318262	0.473998	0.280141	0.128334	0.549029
4930509G22Rik	0	0.025857	0.036632	0	0.153409	0.029181	0.051268	0.0425
4930509K18Rik	0	0	0	0	0	0	0	0
4930510E17Rik	0	0	0	0	0	0	0	0
4930511A02Rik	0	0	0	0	0	0	0	0
4930511F01Rik	0	0	0	0	0	0	0	0
4930511M06Rik	0	0	0.109996	0.029333	0.036069	0.046469	0.030125	0.12991
4930511M11Rik	0	0	0	0	0	0	0	0
4930511O05Rik	0	0	0	0	0	0	0	0
4930512B01Rik	0	0	0	0	0	0	0	0
4930512H18Rik	0	0	0.048699	0	0	0.113523	0	0
4930512M02Rik	0	0	0	0	0	0	0	0
4930513N10Rik	0.226376	0.443155	0.141449	0.213962	0.131618	0.308866	0.261807	0.27635
4930513O06Rik	0.639814	0.166744	0.868557	0.987043	0.949856	0.820894	1.13801	1.86036
4930515B02Rik	0	0	0	0	0	0	0	0
4930515G01Rik	0.315173	0.198847	0.283481	0.190765	0.171385	0.138618	0.196368	0
4930515L19Rik	0	0	0	0	0	0	0	0
4930516B21Rik	0.08592	0.215169	0.116238	0.115794	0.470821	0.146998	0.174154	0.049335
4930516K23Rik	0	0	0	0	0	0	0	0
4930517E11Rik	0	0	0	0	0	0	0	0
4930517O19Rik	0.143815	0.196608	0	0.455585	0.171979	0.200034	0.440998	0.4119
4930518C09Rik	0	0	0	0	0	0	0	0
4930518I15Rik	0.159359	0.295676	0.208722	0.255019	0.166041	0.606763	0.21934	0.104552
4930519A11Rik	0	0	0	0	0	0	0	0
4930519D14Rik	0	0	0	0	0	0	0	0
4930519G04Rik	0	0	0	0	0	0	0	0
4930519P11Rik	0.095	0.184513	0.355271	0.269618	0	0.219158	0	0.574402
4930520K10Rik	0	0	0	0	0	0	0	0
4930520O04Rik	0.06109	0.221104	0.101673	0	0	0	0.030023	0
4930521C21Rik	0	0	0	0	0	0	0	0
4930522H14Rik	0	0	0	0	0	0	0	0
4930522L14Rik	0.850681	0.477423	0.144199	0.416623	0.804188	0.383795	0.674366	0.505119
4930522N08Rik	0	0	0	0	0	0	0	0
4930522O17Rik	0	0	0	0	0	0	0	0
4930523C07Rik	0	0	0.022134	0	0.021411	0.018229	0	0
4930524B15Rik	0	0	0	0	0	0.042372	0	0
4930524J08Rik	0.328905	0.420767	0.345083	0.258896	0.157522	0.625909	0.595976	0.520116
4930524L23Rik	0.024459	0.28829	0.040807	0.117523	0	0.052259	0.037748	0
4930524N10Rik	0	0	0	0	0	0	0	0
4930524O07Rik	0.711725	0.372237	0.334126	0.303223	0.556948	0.29061	0.597382	0.587699
4930525G20Rik	0.092243	0.122548	0	0.048602	0.070065	0.026586	0.131025	0.060514
4930525M21RIK	0	0	0	0	0	0	0	0
4930526D03Rik	0	0	0	0	0	0	0	0
4930526F13Rik	0	0	0	0	0	0	0	0
4930526L06Rik	0	0	0	0	0	0	0	0
4930527A07Rik	0	0	0	0	0	0	0	0
4930527B05Rik	0	0	0	0	0	0	0	0
4930527E20Rik	0	0	0	0	0	0	0	0
4930528D03Rik	0	0	0	0	0	0	0	0
4930528G23Rik	0	0	0	0	0	0	0	0
4930528P14Rik	0	0	0	0	0	0	0	0
4930529F24Rik	0	0	0	0	0	0	0	0
4930529I22Rik	0	0	0	0	0	0	0	0
4930529M08Rik	0	0	0.020459	0	0	0.053273	0	0
4930532G15Rik	0	0	0.214632	0.181887	0	0	0	0.138715
4930533B01Rik	0	0	0	0	0	0	0	0
4930533I22Rik	0	0	0	0	0	0	0	0
4930533K18Rik	0	0.001057	0.033257	0.000649	0.001561	0	0.001673	0.001376
4930533L02Rik	0	0	0	0	0	0	0	0
4930534D22Rik	0	0	0	0	0.050627	0	0	0.057085
4930535C22Rik	0	0	0	0	0	0	0	0
4930535I16Rik	0	0	0.075946	0	0	0	0	0.066896
4930535L15Rik	0	0	0	0	0	0	0	0
4930538E20Rik	0	0	0	0	0	0	0	0
4930538K18Rik	0.08833	0	0	0	0	0	0.020944	0
4930539E08Rik	0.816371	0.289153	0.546731	0.907425	0.788789	0.477138	0.425338	0.238982
4930539J05Rik	21.2365	19.281	22.1666	23.8581	20.6308	15.586	17.8535	20.2155
4930540M05Rik	0	0.038238	0.059035	0.108375	0.079461	0	0.064575	0
4930542C12Rik	0	0	0	0	0	0	0	0
4930542C16Rik	0	0	0	0	0	0	0	0
4930542H20Rik	0	0	0	0.019989	0	0	0	0
4930544D05Rik	0	0	0.119139	0	0	0	0.082617	0
4930544G11Rik	0	0	0	0	0	0	0	0
4930544I03Rik	0	0	0	0.033831	0	0	0	0
4930544L04Rik	0	0	0	0	0	0	0	0
4930544M13Rik	0	0	0	0	0	0	0	0
4930545L23Rik	0	0	0	0.035098	0	0	0	0
4930546C10Rik	0	0	0	0	0	0	0	0
4930546G22Rik	0	0	0	0	0	0	0	0
4930546H06Rik	0.711677	1.49104	2.21637	0.763738	2.19735	1.25573	0.939058	1.84938
4930547C10Rik	0	0	0	0	0	0	0	0
4930547E08Rik	0	0	0	0	0	0	0	0
4930547M16Rik	0	0	0	0.049648	0.079682	0	0.032835	0
4930548G14Rik	0	0	0	0	0	0	0	0
4930548H24Rik	0	0	0	0	0	0	0	0
4930548K13Rik	0	0	0	0	0	0	0	0
4930549C01Rik	0	0	0	0	0	0	0	0
4930550C14Rik	0	0.097052	0.061848	0.059278	0	0.102763	0	0
4930550C17Rik	0	0	0	0	0	0	0	0
4930550G17Rik	0	0	0.292041	0.322712	0	0	0	0.398871
4930550L24Rik	0	0	0	0	0	0	0	0
4930551L18Rik	0	0	0	0	0	0	0	0
4930551O13Rik	0.100445	0	0.319173	0.172336	0	0.08021	0	0.265766
4930552N02Rik	0	0	0	0	0	0	0	0
4930552P12Rik	0	0	0.094671	0.083868	0.076491	0.050928	0	0.027217
4930553J12Rik	0	0	0	0	0	0	0	0
4930553M12Rik	0	0	0	0	0	0	0	0
4930554G24Rik	0	0	0	0	0	0	0	0
4930554H23Rik	0	0	0	0	0	0	0	0
4930555B11Rik	0	0	0	0	0	0	0	0
4930555B12Rik	0	0	0	0	0	0	0	0
4930555F03Rik	0	0	0	0	0	0	0	0
4930555G01Rik	0	0	0	0	0	0	0	0
4930555J06Rik	0	0	0	0	0	0	0	0
4930555M17Rik	0	0	0	0	0	0	0	0
4930555O08Rik	0	0	0	0	0	0	0	0
4930556G01Rik	0	0	0	0	0	0	0	0
4930556I23Rik	0	0	0	0	0	0	0	0
4930556J24Rik	0.06914	0.06863	0.047947	0	0.121339	0	0	0
4930556L07Rik	0	0	0	0	0	0	0	0
4930556M19Rik	0.766513	0.903409	1.19246	1.63423	0.763453	0.940736	0.631925	0.900172
4930556N08Rik	0	0	0	0	0	0	0	0
4930556N13Rik	0	0	0.057198	0.086357	0.098293	0	0.022515	0
4930557A04Rik	0	0	0	0	0	0	0	0
4930557C09Rik	0	0	0	0	0	0	0	0
4930557F10Rik	0	0	0	0	0	0	0	0
4930558G05Rik	0	0	0	0	0	0	0	0
4930558J18Rik	0	0	0	0.077004	0.128725	0	0	0.032574
4930558J22Rik	0	0	0	0.032561	0	0	0	0
4930558K02Rik	0	0	0	0	0	0	0.072191	0
4930562A09Rik	0	0	0	0	0	0	0	0
4930562C15Rik	0	0	0	0	0	0	0	0
4930562D21Rik	0	0	0	0	0	0	0	0
4930562F07Rik	0	0.002323	0.03825	0	0	0	0.094285	0.051781
4930563D23Rik	0	0	0	0	0	0	0	0
4930563E18Rik	0	0.095092	0.067082	0.074061	0	0	0.059937	0
4930563E22Rik	0.001854	0.012812	0.072229	0	0.110304	0.055629	0	0.05746
4930563I02Rik	0	0	0	0	0	0	0	0
4930564B18Rik	0	0	0	0	0	0	0	0
4930564D02Rik	0	0	0	0	0	0	0	0
4930564G21Rik	0	0	0	0	0	0	0	0
4930564K09Rik	0	0	0	0	0	0	0	0
4930565N06Rik	0.039593	0.174379	0.293644	0.219673	0.144156	0.057144	0.237295	0.084973
4930566F21Rik	0	0	0	0	0	0	0	0
4930566N20Rik	0	0	0	0	0	0	0	0
4930567H17Rik	0	0	0	0	0	0	0	0
4930568D16Rik	0	0	0	0	0	0	0	0
4930568K20Rik	0	0	0	0	0	0	0	0
4930569F06Rik	0	0	0	0	0	0	0	0
4930570D08Rik	0	0	0	0	0	0	0	0
4930570G19Rik	0	0	0	0	0.022688	0	0	0
4930570N18Rik	0	0	0	0	0	0.14073	0	0
4930570N19Rik	0.14837	0.111806	0	0	0.077159	0	0	0.041108
4930571K23Rik	0	0	0	0	0	0	0	0
4930571N24Rik	0	0	0	0	0	0	0	0
4930572O03Rik	0	0	0	0	0	0	0	0
4930577H14Rik	0	0	0	0	0	0	0	0
4930577N17Rik	0.336911	0	0.61071	0.423838	0.229651	0.434768	0.126545	0
4930578C19Rik	0.01664	0	0	0.117288	0.086145	0	0	0.055765
4930578G10Rik	0	0	0	0	0	0	0	0
4930578I06Rik	0	0	0	0	0	0	0	0
4930578I07Rik	0	0	0	0	0	0	0	0
4930578M01Rik	0	0	0	0	0	0	0	0
4930579C12Rik	0	0	0	0	0	0	0	0
4930579D09Rik	0	0	0	0	0	0	0	0
4930579F01Rik	0	0	0	0	0	0	0	0
4930579G18Rik	0.53623	0.419704	0.544321	0.525426	0.974287	0.669938	0.531754	0.877738
4930579G24Rik	0.988729	1.59806	1.93094	1.54419	2.35525	1.43887	1.23361	1.49131
4930579K19Rik	0.120399	0.553398	0	0.740992	0.439964	0.511299	0.38652	0
4930579M01Rik	0	0	0	0	0	0	0	0
4930579O11Rik	0	0	0	0	0	0	0	0
4930580A09Rik	0.112788	0.145592	0.315734	0	0.105539	0	0	0
4930581F22Rik	5.80222	4.56997	6.14057	6.46291	4.79394	4.05503	3.34569	3.10849
4930583I09Rik	0	0	0	0	0	0	0	0
4930583K01Rik	0.084022	0	0	0	0	0	0	0
4930583P06Rik	0	0	0	0	0	0	0	0
4930584F24Rik	0	0	0	0	0	0	0	0
4930586N03Rik	0	0	0	0	0	0	0	0
4930587A21Rik	0	0	0	0	0	0	0	0
4930588K23Rik	0	0	0	0	0	0	0	0
4930589L23Rik	0	0	0	0	0	0	0	0
4930589P08Rik	0	0	0	0	0	0	0	0
4930590J08Rik	0	0	0	0	0	0	0	0
4930591A17Rik	0	0	0	0	0	0	0	0
4930593A02Rik	0	0.183124	0	0	0	0	0	0
4930593C16Rik	0	0	0	0	0	0	0	0
4930594M17Rik	0	0	0	0	0	0	0	0
4930594M22Rik	0.668335	0.757135	0.40828	0.461445	0.416852	0.616115	0.712694	0.867329
4930594O21Rik	0	0	0	0	0	0	0	0
4930595D18Rik	0	0	0	0	0	0	0	0
4930595M18Rik	0	0	0	0	0	0	0	0
4930596D02Rik	0	0	0	0	0	0	0	0
4930596I21Rik	0	0	0.123697	0	0	0	0	0
4930596M17Rik	0	0	0	0	0	0	0	0
4930597A21Rik	0	0	0	0	0	0	0	0
4930597O21Rik	0	0	0.314714	0	0.16185	0.083878	0	0
4930598A11Rik	0	0	0.069984	0	0.210239	0	0	0
4930599N23Rik	0.383281	0.28586	0.432183	0.658579	0.735329	0.519765	0.609923	0.707469
4931400O07Rik	0	0	0	0	0	0	0	0
4931403E22Rik	0.245051	0	0.17194	0	0	0.085803	0	0.178235
4931403G20Rik	0	0	0	0	0	0	0	0
4931403M11Rik	0	0	0	0	0	0	0	0
4931406B18Rik	0	0	0	0	0	0	0	0
4931406C07Rik	88.3955	80.5126	92.2358	99.0944	92.6228	101.053	88.2519	96.6986
4931406G06Rik	0	0	0	0	0.107478	0	0	0
4931406P16Rik	4.20265	5.39444	4.71402	7.14766	8.05843	5.88434	7.05253	4.84181
4931408C20Rik	0	0	0	0	0	0	0	0
4931409K22Rik	0	0	0	0	0	0	0	0
4931413I07Rik	1.15474	0.458562	1.82984	0.795681	0.677166	0.386392	0	0.464566
4931413K12Rik	0.052717	0.099875	0	0.120852	0.113113	0	0	0
4931414P19Rik	1.28851	1.06306	1.64794	1.52948	1.72885	1.28788	1.28261	1.23411
4931415C17Rik	0	0	0	0	0	0.030488	0	0.055628
4931417E11Rik	0	0	0	0	0	0	0	0
4931422A03Rik	0.275701	0.107573	0.580934	0.609161	0.203379	0.204085	0	0.17627
4931423N10Rik	0	0	0	0	0	0	0	0
4931428F04Rik	0.605853	0.522898	0.626992	0.928751	0.95611	0.483072	0.69716	0.556653
4931428L18Rik	0	0	0	0	0	0	0	0
4931429I11Rik	0	0	0	0	0	0	0	0
4931429L15Rik	0.058316	0.137906	0.205099	0.063721	1.03006	0.791842	0.597398	0.387971
4931429P17Rik	0	0	0	0	0	0	0	0
4931431C16Rik	0	0	0	0	0	0	0	0
4931431F19Rik	0	0	0	0	0	0	0	0
4931440F15Rik	0.004962	0.023241	0.047746	0	0.106107	0.006428	0.054606	0
4931440J10Rik	0	0	0	0	0	0	0	0
4931440L10Rik	0	0	0	0	0	0	0	0
4931440P22Rik	0.571395	0.176178	0.442351	0.623542	0.372144	0.329387	0.204478	0.157391
4932411E22Rik	0	0	0	0	0	0	0	0
4932411N23Rik	0	0	0	0	0	0	0	0
4932412D23Rik	0	0	0	0	0	0	0	0
4932414J04Rik	0	0	0	0	0	0	0	0
4932414N04Rik	0	0	0	0	0	0	0	0
4932415D10Rik	0	0	0	0	0	0	0	0
4932415M13Rik	0	0	0	0	0	0	0	0
4932418E24Rik	0	0	0	0	0	0	0	0
4932427H20Rik	0	0.014964	0	0	0	0	0	0.031169
4932429P05Rik	0	0	0	0	0	0	0	0
4932430I15Rik	0	0.023919	0	0	0	0	0	0
4932431L22Rik	0	0	0	0	0	0	0	0
4932431P20Rik	0	0	0	0	0	0	0	0
4932435O22Rik	0	0	0	0	0	0	0	0
4932438A13Rik	3.01706	4.37827	6.15679	5.45534	6.22947	4.59773	5.19283	5.9809
4932438H23Rik	0	0	0.043767	0	0	0	0.0267	0
4932441J04Rik	0	0	0	0	0	0	0	0
4932442E05Rik	0.082059	0.14792	0.05925	0.108123	0.185091	0.07144	0.064437	0.083321
4932442L08Rik	0	0	0	0	0	0	0	0
4932443I19Rik	0	0	0	0	0	0	0	0
4932443L11Rik	0.089447	0	0.01789	0	0	0.012482	0.075951	0
4932702P03Rik	0.124771	0.102833	0.256812	0.256939	0.038186	0.103123	0.204717	0.091062
4933400A11Rik	0	0	0	0	0	0	0	0
4933400F03Rik	0	0	0	0	0	0	0	0
4933401P06Rik	0	0	0	0	0	0	0	0
4933402D24Rik	0	0.169049	0.164198	0.178782	0.164973	0	0	0.153718
4933402E13Rik	0	0	0	0	0	0	0	0
4933402J07Rik	0	0	0	0	0	0	0	0
4933402N03Rik	0	0	0	0	0	0	0	0
4933402N22Rik	0	0	0	0	0	0	0	0
4933402P03Rik	0	0	0	0	0	0	0	0
4933403O08Rik	0	0	0	0	0	0	0	0
4933404K08Rik	0	0	0	0	0	0	0	0
4933404O12Rik	1.76463	1.22656	1.16165	1.70158	1.74544	1.53249	1.62184	1.08005
4933405D12Rik	0	0	0	0	0	0.036319	0	0.081146
4933405E24Rik	0	0	0	0	0	0	0	0
4933405L10Rik	0	0	0	0	0	0	0	0
4933405O20Rik	0	0	0	0	0	0	0	0
4933406C10Rik	0	0.167077	0.039872	0	0.046533	0.089793	0.038541	0.168917
4933406D12Rik	0	0	0	0	0	0	0	0
4933406F09Rik	0	0	0	0	0	0	0	0
4933406G16Rik	0	0	0	0	0	0	0	0
4933406I18Rik	0	0.116438	0.205274	0	0	0.184074	0.22846	0
4933406J08Rik	0	0	0	0	0	0	0	0
4933406J10Rik	0	0	0	0	0	0	0	0
4933406K04Rik	0	0	0	0	0	0	0	0
4933406M09Rik	0	0	0	0	0	0	0	0
4933406P04Rik	0.186415	0.174316	0.205179	0.214688	0.227066	0.071055	0.228817	0.210272
4933407E24Rik	0	0	0	0	0	0	0	0
4933407I08Rik	0	0	0	0	0	0	0	0
4933407K13Rik	0.135111	0.131399	0.329138	0.162908	0.429507	0.226347	0.325501	0.299566
4933407L21Rik	0	0	0	0	0	0	0	0
4933408B17Rik	0.112139	0.138569	0.200774	0.156473	0.35442	0.136504	0	0.26835
4933408J17Rik	0	0	0	0	0.032028	0.055415	0	0.026234
4933408N05Rik	0	0	0	0	0.045374	0	0	0
4933409G03Rik	0	0	0	0	0	0	0	0
4933411G06Rik	0	0	0	0	0	0	0	0
4933411G11Rik	0	0	0	0	0	0	0	0
4933411K16Rik	1.14504	1.07014	2.51722	1.0163	1.62014	0.848626	0.610042	0.64079
4933411K20Rik	1.62604	1.84964	2.56263	2.21792	2.7127	2.2133	2.33563	2.81607
4933411O13Rik	0	0	0	0	0	0	0	0
4933412E24Rik	0	0	0	0	0	0	0	0
4933413C19Rik	0	0	0.025453	0	0	0	0	0
4933413G19Rik	0	0	0	0	0	0	0	0
4933413J09Rik	0	0.029299	0	0.010301	0	0	0.064958	0
4933413L06Rik	0	0	0	0	0	0	0	0
4933414I15Rik	0	0	0	0	0	0	0	0
4933415A04Rik	0	0	0.031059	0.030759	0.04397	0	0	0
4933415D12Rik	0	0	0	0	0	0	0	0
4933415F23Rik	0	0	0	0	0	0	0	0
4933416C03Rik	0	0	0	0	0	0	0	0
4933416E03Rik	0	0	0	0	0	0	0	0
4933416M07Rik	0	0	0	0.015487	0	0	0	0
4933417A18Rik	0	0	0	0	0	0	0	0
4933417D19Rik	0.329418	0.388986	0.499847	0.308706	0.580001	0.200824	0.265037	0.411253
4933421A08Rik	2.99006	2.9665	3.24436	3.71866	2.54814	2.61178	3.08103	3.39849
4933421I07Rik	0	0	0	0	0	0	0	0
4933421O10Rik	0.735006	0.558324	0.658603	0.975785	1.17421	0.720094	0.63192	0.776984
4933422H20Rik	0.56113	0.727237	0.549749	0.606478	0.265704	0.598658	0.723586	0.481238
4933423P22Rik	0	0	0	0	0	0	0	0
4933424L21Rik	0	0	0	0.018199	0	0	0	0
4933424M12Rik	0.121276	0	0	0	0	0	0.023397	0
4933425H06Rik	0	0	0	0	0	0	0	0
4933425L06Rik	0	0	0	0	0	0	0	0
4933426D04Rik	0	0	0	0	0	0	0	0
4933426K07Rik	0	0	0	0	0	0	0	0
4933426M11Rik	24.9858	29.2404	23.1845	26.814	38.7172	27.9338	34.8214	24.8278
4933427D06Rik	0	0	0	0	0	0	0	0
4933427D14Rik	1.15771	0.659856	0.887407	0.89792	2.02038	0.935967	0.875906	0.744277
4933427E11Rik	0.002714	0.155529	0.136505	0.120002	0.071441	0	0.153587	0.000604
4933427E13Rik	0	0	0	0	0	0	0	0
4933427G17Rik	0	0	0	0	0	0	0	0
4933427I04Rik	0	0	0	0	0	0	0	0
4933427I22Rik	0	0	0	0	0	0	0	0
4933427J07Rik	0	0	0	0	0	0	0	0
4933428C19Rik	0	0	0	0	0	0	0	0
4933428G20Rik	0	0.073997	0.145501	0	0	0.029827	0.113409	0
4933428M09Rik	0	0	0	0	0	0	0	0
4933429H19Rik	0.008226	0.102266	0.001911	0	0	0	0.16705	0
4933430I17Rik	0.090532	0.025846	0.095555	0	0.019356	0	0.049388	0
4933430M04Rik	0	0	0	0	0	0	0	0
4933431E20Rik	1.93888	1.8355	2.4466	2.71036	4.41235	1.53925	2.33845	1.51976
4933431K23Rik	0	0	0.021638	0.111076	0.095119	0	0.027831	0.091219
4933433C11Rik	0	0	0	0	0	0	0	0
4933433F19Rik	0	0	0	0	0	0	0	0
4933433G15Rik	0.10601	0	0.042133	0	0	0.059306	0.004464	0.158068
4933433P16Rik	0	0	0	0	0	0	0	0
4933434E20Rik	30.246	24.1015	41.2971	31.2936	33.8809	25.6131	26.6792	29.4091
4933434I20Rik	0	0	0	0	0	0	0	0
4933434M16Rik	0	0	0	0	0	0	0	0
4933435F18Rik	0	0	0	0	0	0	0	0
4933436C20Rik	0.238102	0	0	0	0	0.322306	0	0.095266
4933436I01Rik	0	0	0	0	0	0	0	0
4933437N03Rik	0	0	0	0	0	0	0	0
4933438A12Rik	0	0	0	0	0	0	0	0
4933438K21Rik	0	0	0	0.438312	0.521215	0.370903	0.1815	0.106459
4933439C10Rik	0.70164	0.686408	0.752837	0.726417	1.00492	0.840825	0.324433	0.845617
4933439G12Rik	0	0	0	0	0	0	0	0
4933439K11Rik	0.134115	0.122155	0.510068	0	0.899833	0.294031	0.11489	0
4933440J02Rik	0	0	0	0.070558	0	0	0	0
4933440M02Rik	0	0	0	0	0	0	0	0
4933440N22Rik	1.19331	1.72772	1.01946	1.4107	0.497824	0.551453	0.804167	1.01395
5031410I06Rik	0	0	0	0	0	0	0	0
5031414D18Rik	0.345533	0.678156	0.651789	0.730646	1.19553	0.906829	0.772172	0.62314
5031415H12Rik	0	0	0	0	0	0	0	0
5031425E22Rik	3.82067	2.84897	3.34197	3.39167	3.66662	2.94523	2.62359	3.74408
5031425F14Rik	0.150906	0.117066	0.128019	0.114689	0.349518	0.05952	0.066929	0.186976
5031434C07Rik	0	0	0	0	0	0	0	0
5031434O11Rik	0.14066	0.211818	0.114711	0.130159	0.281396	0.149048	0.110331	0.184737
5031439G07Rik	17.3616	19.3786	19.0785	21.9126	26.8317	20.5758	19.964	16.0534
5033403F01Rik	0.027942	0.086644	0.108766	0	0.054693	0	0	0
5033411D12Rik	17.7533	17.7497	16.3962	20.1843	13.8897	18.5451	22.1954	19.2803
5033417F24Rik	0.277337	0.078916	0.116746	0.375453	0.060446	0.244309	0.087549	0.285428
5033426O07Rik	0	0.0436	0.079844	0	0.050923	0	0	0.043745
5033428I22Rik	0.07505	0.118726	0.158789	0.407998	0.339589	0.218025	0.094757	0.26259
5033430I15Rik	0.198646	0.627907	1.00843	1.07237	0.996844	1.21819	1.11351	0.110408
5133400J02Rik	0	0	0	0	0	0	0	0
5330411J11Rik	0.043561	0	0.033684	0.054613	0.058482	0.085814	0	0.078706
5330413P13Rik	0	0	0	0	0	0	0	0
5330416C01Rik	0	0	0	0	0	0	0	0
5330417C22Rik	1.41836	1.87942	2.14712	2.0011	4.6176	1.7317	1.97094	2.26478
5330417H12Rik	0	0	0	0	0	0	0.110572	0
5330426P16Rik	0.785276	0.344985	1.32174	1.00476	1.52533	0.444548	0.548364	0.70091
5330429C05Rik	0	0	0	0	0	0	0	0
5330430P22Rik	0.418228	0.471461	0.065544	0.523714	0.367998	0.749202	0.595759	0.430858
5330434G04Rik	0	0	0	0	0	0	0	0
5330438I03Rik	0.040042	0	0.082486	0	0.021251	0.006402	0.018192	0
5330439A09Rik	0	0	0	0	0	0	0	0
5330439K02Rik	0	0	0	0.033122	0.023829	0	0.074688	0
5430400D12Rik	0.068825	0.10502	0.107668	0.092553	0.20204	0.118642	0	0
5430401F13Rik	0	0	0	0	0	0	0	0
5430402E10Rik	0	0	0	0	0	0	0	0
5430402O13Rik	0.089041	0	0.403668	0.094992	0.279333	0	0.192467	0.955655
5430403G16Rik	0.023496	0.105645	0	0.100047	0.207352	0.128841	0.106298	0.176729
5430405H02Rik	1.40905	1.2284	1.3325	1.13078	1.83119	1.00097	0.574668	0.951179
5430416N02Rik	5.27156	2.19556	4.68359	4.35462	3.75413	1.87994	2.60243	3.15834
5430416O09Rik	0.187158	0.134893	0.241485	0.316005	0.312512	0.361307	0.413875	0.225657
5430417L22Rik	6.32553	5.96073	5.78967	5.37186	6.37583	5.34615	5.8343	5.56645
5430419D17Rik	0	0	0	0	0	0	0	0
5430421N21Rik	0	0	0.131632	0	0	0	0	0.044481
5430425J12Rik	0	0	0	0	0	0	0	0
5430427M07Rik	0	0	0	0	0	0	0	0
5430427O19Rik	0.02832	0.090256	0.173012	0.179498	0.27546	0.123188	0.062975	0.140066
5430435G22Rik	1.86182	1.20148	3.86574	4.8874	9.63354	2.4236	1.9377	2.01269
5530400C23Rik	0	0	0	0	0	0	0	0
5530401A14Rik	0	0	0	0	0	0	0	0
5530401N12Rik	0.07289	0	0	0	0	0	0.136311	0
5530601H04Rik	0.842795	0.752757	1.17378	1.51744	2.49733	0.801968	1.11257	1.60936
5730405O15Rik	0.273013	0.059584	0.359598	0.18004	0.108074	0.156751	0.107802	0.167945
5730409E04Rik	2.48465	1.25027	2.20978	2.17071	4.34343	1.91368	1.96791	2.20189
5730412P04Rik	0	0	0	0	0	0	0	0
5730420D15Rik	0	0.193168	0.105352	0.397731	0	0.19301	0.180096	0.229386
5730422E09Rik	0	0.076746	0	0.125405	0	0	0	0
5730435O14Rik	0.458682	0.778771	0.525744	0.312944	0.294553	0.347149	0.654284	0.672322
5730437C11Rik	0	0	0	0	0	0	0	0
5730446D14Rik	0.061571	0.173823	0.049441	0	0.008467	0.048489	0.040201	0
5730455P16Rik	2.08924	1.65446	2.72706	3.16567	3.93338	2.96348	2.42203	3.3022
5730457N03Rik	0	0	0	0	0	0	0	0
5730460C07Rik	0	0	0	0	0	0	0	0
5730480H06Rik	0.134986	0.213252	0.05598	0.136218	0.284471	0.308827	0.159426	0.209572
5730507C01Rik	0.069007	0	0.323084	0	0.099465	0.288228	0	0.054303
5730508B09Rik	1.77203	1.56483	2.75258	1.62905	2.12172	1.74949	2.44875	2.69843
5730522E02Rik	0.154723	0.027868	0	0.02616	0	0.026504	0	0.267201
5730559C18Rik	0.601787	0.432909	1.39759	1.85392	2.42112	0.630578	0.727486	0.372741
5730577I03Rik	0.199246	0.050178	0.018017	0.243172	0.386479	0.041394	0.040832	0.234465
5730588L14Rik	0	0	0.099219	0	0	0	0	0
5730596B20Rik	0.077422	0	0	0.033763	0.03304	0	0.019474	0.030248
5830403L16Rik	0.258022	0.207279	0.364341	0.249793	0.28555	0.254421	0.197164	0.493526
5830403M04Rik	0	0	0	0	0	0	0	0
5830411N06Rik	0	0.047322	0.069894	0	0.048222	0.091858	0.023896	0.048713
5830415F09Rik	4.05285	3.7793	4.42974	4.18383	3.37154	4.29508	3.17422	3.30152
5830416P10Rik	0.170842	0.103988	0.292583	0.341344	0.389148	0.193543	0.162623	0.318662
5830418K08Rik	0.474856	0.605536	0.888905	0.949111	1.09434	0.73505	0.42607	0.54096
5830418P13Rik	0	0	0	0	0.085384	0	0	0
5830428H23Rik	2.61556	1.72742	3.63014	2.31927	3.94344	2.90904	2.3581	3.31295
5830432E09Rik	0.107311	0	0.078528	0.272306	0.367069	0.141394	0.235723	0
5830444B04Rik	0.252807	0.502327	0.110984	0	0	0	0	0.091552
5830454E08Rik	0.700071	0.642174	0.354515	0.682444	0.843591	0.412619	0.357921	0.158483
5830462I19Rik	0.135952	0.09669	0.123954	0.152119	0.15364	0.200519	0.112875	0.038803
5830472F04Rik	0	0	0	0	0	0	0	0
5830473C10Rik	18.2064	23.6596	19.8961	21.0848	17.3183	18.5637	20.2181	19.8608
5930403N24Rik	0.006737	0.038622	0.066226	0	0.096985	0.050383	0.020437	0.038501
5930412G12Rik	0	0	0	0	0	0	0	0
5930422O12Rik	0	0	0	0	0	0	0	0
5S_rRNA	0	0	0	0	0	0	0	0
6030408B16Rik	0	0	0	0	0	0	0	0
6030419C18Rik	0.706647	0.545346	0.901408	0.799239	1.31665	0.723635	0.681189	0.443371
6030442K20Rik	0.079371	0.096523	0	0	0.14293	0	0	0.102947
6030443J06Rik	0.342664	0.100618	0.193652	0.380428	0.13986	0.21555	0.198893	0.025896
6030445D17Rik	0.122145	0	0.047414	0	0.11067	0.076324	0.166346	0
6030452D12Rik	0	0	0	0	0	0	0	0
6030455H03Rik	0.154641	0.811598	0.725023	0.366534	1.00749	0.6051	0.683181	0.306277
6030458C11Rik	7.07115	7.09577	7.47345	8.23479	9.45582	8.25482	7.5205	7.97883
6030468B19Rik	0	0	0	0	0	0	0.063209	0
6030469F06Rik	0	0	0	0	0	0	0	0
6030471H07Rik	0	0	0	0	0	0	0	0
6030498E09Rik	0	0.115607	0.171268	0	0.348501	0.347559	0.333876	0.484712
6230400D17Rik	0.37322	0.312204	0.242806	0.367139	0.362325	0.313945	0.20051	0.155489
6330403A02Rik	0.065763	0.053769	0.069471	0.097663	0.023749	0.037481	0.017925	0.128427
6330403K07Rik	0.052544	0.105858	0	0	0	0.141996	0.059826	0.041464
6330403L08Rik	1.63171	1.48828	1.3341	1.21837	1.01397	1.20014	1.12891	0.749448
6330403N20Rik	0	0	0	0	0	0	0	0
6330408A02Rik	0.955664	0.685324	0.951391	1.34896	1.68021	0.982064	1.34142	1.25747
6330409D20Rik	0	0	0.136525	0	0	0.034635	0	0.1699
6330416G13Rik	2.98564	5.627	3.69758	5.88634	9.04315	5.48815	6.01832	4.18954
6330418K02Rik	1.39693	0.502026	2.82738	1.2432	1.03477	1.42005	1.04504	1.34245
6330419J24Rik	0.092936	0	0.076041	0	0.196734	0	0.046548	0.18494
6330444E15Rik	0	0	0	0	0	0	0	0
6330562C20Rik	1.04152	0.139434	0.624826	0.518848	1.04699	0.75973	0.720915	0.483711
6430503K07Rik	0	0	0	0	0	0	0	0
6430531B16Rik	0	0	0.196701	0	0	0.019319	0	0.031841
6430548M08Rik	5.14552	4.19243	5.39616	4.9649	8.31792	3.86348	5.2617	4.45589
6430550D23Rik	1.00737	0.958811	0.727169	0.990282	0.764085	0.611186	0.453846	0.506697
6430562O15Rik	0.448713	0.091345	0.193561	0.490545	0.219303	0.400269	0.193221	0.034873
6430571L13Rik	0.69811	0.454934	0.659075	0.805847	0.992154	0.355695	0.758095	0.477669
6430573F11Rik	2.61666	3.19235	4.54131	4.57743	5.87289	5.44574	3.82691	4.24785
6430590A07Rik	0.17732	0.127621	0.125396	0.086525	0.083757	0.145472	0.222416	0.162682
6430628N08Rik	0	0	0	0	0	0	0	0
6430710C18Rik	0.04878	0	0	0.065899	0	0	0.181059	0.154102
6530401F13Rik	0	0	0	0	0	0	0	0
6530402F18Rik	0.782179	0.635874	0.321986	0.91069	1.20916	0.708016	0.742911	0.569332
6530403G13Rik	0.090529	0.216257	0.81611	0.328466	0	1.59107	0.190956	0.077144
6530403H02Rik	0	0	0	0	0	0	0	0
6530409C15Rik	0	0	0.137805	0.055262	0	0	0.058669	0.199467
6530411M01Rik	0	0	0	0	0	0	0	0
6720401G13Rik	4.33596	3.60932	6.48274	6.83718	6.45213	5.05614	5.07751	6.46142
6720416L17Rik	0	0	0	0	0	0	0	0
6720427I07Rik	0.544207	0.283128	0.727578	0.59339	0.331348	0.595995	0.656041	0.927071
6720483E21Rik	0	0	0	0	0	0	0	0
6720489N17Rik	0	0	0	0.377493	0	0	0	0
6820408C15Rik	0.010033	0.093914	0	0	0	0	0	0
7330404K18Rik	0	0	0	0	0	0	0	0
7420426K07Rik	0	0	0	0	0	0	0	0
7420461P10Rik	0	0	0	0	0	0	0.194745	0.119299
7530416G11Rik	0	0	0	0	0	0	0	0
7530420F21Rik	0	0	0	0	0	0	0	0
7530422B04Rik	0.300119	0	0	0	0.116858	0	0	0
7SK	0	0	0	0	0	0	0	0
8030411F24Rik	0	0	0	0	0	0	0	0
8030423F21Rik	0.030189	0	0	0	0	0	0	0
8030423J24Rik	0	0	0	0	0	0	0	0
8030443G20Rik	0	0	0	0	0	0	0	0
8030451A03Rik	0	0	0	0	0	0	0	0
8030453O22Rik	0.166358	0.337343	0.115653	0.539215	0.199099	0	0.133191	0.375097
8030462N17Rik	2.73858	2.8592	2.38477	3.77115	3.47382	3.43324	3.02674	2.65793
8030474K03Rik	0	0	0	0	0	0.177126	0	0
8430403D17Rik	0	0	0	0	0	0	0	0
8430408G22Rik	98.0117	34.1172	48.3659	79.068	30.2079	28.5726	17.9179	35.6461
8430419K02Rik	0	0	0	0	0	0	0	0
8430419L09Rik	20.6231	27.4299	25.0292	32.4398	28.8496	30.0603	28.9547	24.7733
8430423G03Rik	0	0	0	0	0	0	0	0
8430427H17Rik	0.497419	0.852459	0.749133	1.05029	0.993021	1.05174	1.04918	0.624293
8430429K09Rik	0.680227	0.450078	1.1449	0.492315	1.57276	0.536597	0.404561	0.752046
8430432A02Rik	0.089977	0	0.06565	0.122723	0.195857	0.057337	0.181802	0.175051
8430436N08Rik	0	0	0	0	0	0	0	0
8430437L04Rik	0	0	0	0	0.044361	0	0	0
9030025P20Rik	2.93388	3.0039	2.63823	2.98263	3.47302	1.41996	1.50896	2.39437
9030204H09Rik	0	0	0	0	0	0	0	0
9030407P20Rik	0.888062	0.90031	0.783821	1.25373	1.06217	0.990318	0.804967	1.00482
9030612E09Rik	0	0	0	0	0	0	0	0
9030616G12Rik	12.6766	6.77653	11.532	6.30368	4.36432	11.9657	7.70119	9.99517
9030617O03Rik	12.9381	11.0008	12.424	17.7731	27.1068	19.7759	18.6738	16.5362
9030619P08Rik	29.6558	20.2998	23.888	31.4495	16.2469	19.0215	17.2209	19.4281
9030622O22Rik	4.99769	3.79139	4.4264	3.82927	3.33613	2.36552	3.61542	2.42437
9030624G23Rik	0	0	0	0	0	0.264423	0	0
9030624J02Rik	9.58003	10.4999	10.2903	11.5909	13.0305	9.57504	8.63673	7.18171
9130008F23Rik	0.13075	0.287793	0.259737	0.227745	0.396837	0.123994	0.202709	0.236889
9130011E15Rik	9.28875	8.60884	7.80997	11.0356	10.1741	9.14615	9.21272	7.35271
9130015L21Rik	0	0	0	0	0	0	0	0
9130017K11Rik	0.034428	0.022555	0.086371	0.036724	0	0.175533	0	0.070746
9130019O22Rik	0.776824	1.00017	1.08869	1.1409	0.890051	0.850266	0.595467	0.665836
9130019P16Rik	0.019339	0.045998	0.132671	0.025526	0.075423	0.030522	0.026483	0.015102
9130020K20Rik	0	0.038044	0.046625	0.014643	0.01568	0.051447	0.039289	0.026697
9130023H24Rik	1.3913	1.03754	1.04135	1.12441	1.2244	1.36881	1.01295	0.861584
9130024F11Rik	0	0	0	0	0.078312	0	0	0
9130204K15Rik	0.261428	0.434895	0.117969	0	0	0	0.334349	0
9130204L05Rik	0	0	0	0	0	0	0	0
9130206I24Rik	0	0	0.185094	0.047381	0.086014	0.055293	0	0.094472
9130213A22Rik	0.044251	0	0	0.009497	0.187132	0.180249	0.209688	0.03975
9130221H12Rik	3.28925	3.02169	2.90583	3.60349	4.79498	2.91459	3.49828	3.16344
9130230L23Rik	0	0	0.125386	0.111944	0.022995	0	0.107304	0.111761
9130230N09Rik	2.13593	1.6287	1.53408	1.43555	1.49522	1.2236	0.811268	1.34466
9130401M01Rik	28.6262	25.4792	33.5327	29.6266	29.8814	20.3926	24.2143	24.1029
9130409I23Rik	0.311976	0.204588	0.214122	0.936397	0.684117	0.834887	0.940029	0.855538
9130409J20Rik	0	0	0	0	0	0	0	0
9130410C08Rik	0	0	0	0	0	0	0	0
9230009I02Rik	0	0	0	0	0	0	0	0
9230019H11Rik	0	0	0	0	0	0	0	0
9230020A06Rik	0	0	0	0	0	0	0	0
9230102O04Rik	0	0	0	0	0	0	0	0
9230104L09Rik	0	0	0	0	0	0	0	0
9230104M06Rik	0.006358	0	0.007089	0.050121	0.025862	0	0	0
9230105E05Rik	0	0	0	0	0	0	0	0
9230106D20Rik	0	0	0	0	0	0	0	0
9230109A22Rik	0	0	0	0	0	0	0	0
9230110C19Rik	0.858774	0.667264	0.698864	1.00185	1.16127	0.414572	0.971218	0.828994
9230110F15Rik	0	0	0	0	0	0	0	0
9230111E07Rik	0	0.586692	0.547861	0	0.464136	0.296182	0.463666	0.664598
9230112D13Rik	0	0	0	0	0	0	0	0
9230112E08Rik	0.265668	0.309009	0.152405	0.635476	0.646042	0.304546	0.453631	0.394986
9230113P08Rik	0	0	0	0	0	0	0	0
9230114K14Rik	0.097936	0.301771	0.516849	0.08376	0.559091	0.347254	0.305392	0.139035
9230115E21Rik	0	0	0	0	0	0	0	0
9230116N13Rik	0.40176	0.333008	0.200377	0.25871	0.152913	0.127165	0.175818	0.106152
9230117E06Rik	0	0	0	0	0	0	0	0
9330020H09Rik	0.83237	0.527674	0.611764	0.186079	0.431567	0.724395	0.807485	0.592157
9330101J02Rik	0.017728	0	0	0.050414	0	0	0	0.013652
9330104G04Rik	0.121186	0.087749	0.179651	0.129381	0.144072	0.242946	0.231666	0.129615
9330111N05Rik	0.039429	0	0	0	0	0	0	0
9330136K24Rik	0.087589	0.074283	0.138933	0.056318	0.137483	0.10203	0.103727	0.080311
9330151L19Rik	0.593565	0.375467	0.482975	0.1592	0.622811	0.545848	0.342036	0.896955
9330154J02Rik	0	0	0	0	0	0	0	0
9330154K18Rik	0	0	0	0	0	0.018005	0	0
9330158H04Rik	0	0	0	0	0	0	0	0
9330159F19Rik	0	0	0	0	0	0	0	0
9330159M07Rik	2.44778	3.07223	3.43121	3.53887	3.97231	3.3525	2.69092	2.84902
9330159N05Rik	0.059756	0.015294	0.088789	0.061441	0.061052	0.018856	0.045835	0.026514
9330160F10Rik	0.368133	0.235185	0.203917	0.256347	0.489733	0.304385	0.131973	0.176257
9330161L09Rik	0.914324	0.228553	0.492355	0.922826	0.246576	0.363756	0.923024	0.109641
9330162012Rik	2.04855	1.66534	1.25238	2.24036	1.8117	1.84631	1.61691	1.24725
9330171B17Rik	0	0	0	0	0	0	0.001167	0
9330175E14Rik	0.337273	0.483289	0.318873	0.383772	0.62853	0.583358	0.314648	0.396247
9330179D12Rik	0	0	0	0	0	0.076438	0	0
9330182L06Rik	0.016745	0.092342	0.046239	0.04068	0.078117	0.025858	0.042701	0.018481
9330182O14Rik	0	0	0	0	0	0	0	0
9330185C12Rik	0	0	0	0	0	0	0	0
9330198N18Rik	0	0	0	0	0	0.067959	0	0
9430002A10Rik	0.08646	0.210477	0.646718	0	0.14177	0	0.076118	0.26417
9430007A20Rik	0	0	0	0	0	0	0	0
9430008C03Rik	5.99839	6.35382	7.349	4.78425	6.52171	6.42494	5.90056	5.8542
9430015G10Rik	1.31939	2.07544	1.56081	2.73025	2.84886	2.02583	2.36691	1.62514
9430016H08Rik	7.05189	6.67349	6.68846	7.45375	8.38313	6.93888	6.82027	8.02822
9430020K01Rik	2.5348	2.79165	3.10767	4.14349	3.70576	3.28207	2.60125	2.23742
9430021M05Rik	0	0	0	0	0	0	0	0
9430023L20Rik	58.9735	45.0475	50.1107	68.7834	46.6463	43.2608	44.7894	43.1978
9430024E24Rik	0	0	0	0	0	0	0	0
9430029A11Rik	0	0	0	0	0	0	0	0
9430037G07Rik	1.6539	2.17109	2.04299	1.98836	3.28079	1.50479	1.65128	2.35432
9430038I01Rik	8.046	6.84962	5.20784	8.47236	5.43342	3.66989	5.0611	4.1693
9430041J12Rik	0	0	0.022885	0	0	0	0	0
9430065F17Rik	0.492242	0.101638	0.276438	0.083892	0.110027	0.328105	0.12611	0.363986
9430069I07Rik	0	0	0	0	0	0	0	0
9430073C21Rik	0	0	0	0	0	0	0	0
9430091E24Rik	0.93045	0.580377	0.630035	1.41722	0.867103	0.955917	0.820887	0.749614
9430093N23Rik	0	0	0	0	0	0	0	0
9430097D07Rik	0	0	0	0	0	0	0	0
9530002B09Rik	0	0	0	0	0	0	0	0
9530003J23Rik	0	0	0	0	0	0	0	0
9530026F06Rik	0	0	0	0	0	0	0	0
9530026P05Rik	0.248042	0.066743	0.096753	0.148802	0.25365	0.212489	0.393326	0.225496
9530027J09Rik	0	0.019775	0.066372	0.009346	0.044326	0.091337	0	0
9530034E10Rik	7.42871	3.84936	7.95873	9.68059	12.4915	7.88341	6.25244	4.93171
9530036M11Rik	0	0	0.025281	0	0	0	0	0
9530036O11Rik	0	0	0	0	0	0	0	0
9530046B11Rik	0.064927	0.059519	0	0.063632	0	0.049962	0.107422	0
9530048J24Rik	0.468747	0.219058	0.630018	0.8812	0.794181	0.439809	0.490474	0.431014
9530051G07Rik	0.017725	0	0.006177	0	0.054157	0	0	0
9530052C20Rik	0.017133	0.018358	0.026385	0.071553	0.106801	0.056394	0.031357	0
9530052E02Rik	0	0	0	0	0	0	0	0
9530053A07Rik	0	0.008561	0.07517	0.019221	0.070662	0.010697	0.010081	0.01156
9530059O14Rik	0	0	0	0	0	0	0	0
9530068E07Rik	79.6293	82.5633	79.2672	91.6387	118.393	85.808	96.274	83.1347
9530072K05Rik	0	0	0	0	0	0	0	0
9530077C05Rik	0.058862	0.114578	0.332733	0.03334	0.3366	0.51363	0.169585	0.429109
9530080O11Rik	0.53919	0.138858	0.228752	0	0.31395	0.114993	0.24112	0.135836
9530082P21Rik	5.50772	6.17499	5.85321	7.08913	7.0964	6.48025	6.59467	6.27431
9530085P06Rik	0	0	0	0	0	0	0	0
9630001P10Rik	0	0	0	0	0	0	0	0
9630013D21Rik	2.08697	1.86716	2.87451	2.18077	1.15434	1.33297	3.26978	2.01732
9630013K17Rik	0.099121	0.084728	0.099136	0	0.119137	0.037727	0.140055	0.148344
9630014M24Rik	0	0	0	0	0	0	0	0
9630028B13Rik	0	0	0.029153	0	0	0	0	0.079868
9630028H03Rik	0	0	0	0	0	0	0	0
9630033F20Rik	5.57222	6.51128	6.71318	9.38973	8.24176	6.5787	8.03532	6.48158
9630041A04Rik	0	0	0	0	0	0	0	0
9830107B12Rik	0	0	0	0	0	0	0	0
9830144P21Rik	0.474006	0.465452	0.745285	0.501763	0.915108	0.712307	0.402728	0.573737
9830147E19Rik	0.064503	0.049646	0.116784	0.174004	0.107223	0.116787	0.06839	0.276955
9930004E17Rik	0.172768	0.196117	0.086652	0	0.329334	0	0.092395	0
9930012K11Rik	0.385301	0.113517	0.361114	0.310103	0.490498	0.204171	0.515124	0.43278
9930013L23Rik	0.016381	0	0.030369	0.02014	0.037223	0.026479	0	0.025419
9930014A18Rik	0.361365	0.277247	0.496693	0.536801	0.584426	0.350209	0.66198	0.283333
9930021J03Rik	2.28545	1.58676	2.33642	3.06362	3.43527	2.00406	2.05058	2.17356
9930022D16Rik	0	0.028932	0	0	0	0	0	0
9930038B18Rik	0	0.019138	0.017166	0	0	0	0	0.031379
9930104L06Rik	2.87525	2.15075	2.73124	3.71603	3.86858	2.89456	2.47277	2.56632
9930111J21Rik1	0.127372	0.235485	0.383599	0.66324	0.909751	0.356269	0.212175	0.136879
9930111J21Rik2	0.17067	0.253413	0.389204	0.632486	1.02132	0.451517	0.277083	0.381402
A030003K02Rik	0.076375	0.200487	0.039699	0.084206	0.143384	0.089617	0.063556	0.039024
A030009H04Rik	0.243946	0.143565	0.467763	0.174618	0.286493	0.300569	0.226572	0.348591
A130010J15Rik	1.95745	1.61546	2.16709	2.2467	2.00283	1.68484	1.78069	2.21587
A130014A01Rik	0.584209	0.582856	0.661718	0.75808	0.658998	0.640225	0.606515	0.761496
A130023I24Rik	0	0	0	0	0	0	0	0
A130030D18Rik	0	0	0	0	0	0	0	0
A130049A11Rik	0.092615	0	0.445018	0.113321	0.25779	0.019936	0.024815	0.160966
A130050O07Rik	0	0	0	0	0	0	0	0
A130051J06Rik	0.052685	0.099868	0.144296	0.083277	0.037766	0.121275	0.108492	0.09188
A130057D12Rik	0.197673	0	0	0	0.099293	0	0	0
A130066N16Rik	0	0	0	0	0	0	0	0
A1bg	0.239687	2.36575	0.593938	0.580152	2.01	22.076	41.1496	30.2044
A1cf	16.1001	18.5958	22.1266	28.6444	26.8175	29.1628	24.4266	19.0188
A230004M16Rik	0	0	0	0	0	0	0	0
A230005M16Rik	3.06182	2.26391	2.18754	3.78187	4.28015	3.29439	1.83054	0.496573
A230006K03Rik	0	0	0	0	0	0	0	0
A230009B12Rik	0	0	0	0	0	0	0	0
A230020J21Rik	0	0	0.018461	0	0.101453	0	0.0447	0
A230028O05Rik	0.095951	0.094592	0.169792	0.112848	0.074819	0.112425	0	0.081968
A230046K03Rik	2.07872	1.8064	4.32581	3.52614	4.49765	2.6847	2.74464	3.81159
A230050P20Rik	31.0237	28.1034	35.1375	38.1415	32.9551	25.4127	26.1063	24.1958
A230052G05Rik	0	0	0	0	0	0	0	0
A230056P14Rik	0.228829	0.185605	0.291905	0.165586	0.185676	0.222889	0.546011	0.157125
A230059L01Rik	0	0	0	0	0	0	0	0
A230060F14Rik	1.88545	1.6226	1.53135	2.18651	2.32266	1.27811	1.37907	0.580245
A230065H16Rik	0	0	0	0	0.127708	0	0	0
A230065N10Rik	0.130888	0.176226	0	0.014093	0.151078	0.12752	0.045625	0.185451
A230071N21Rik	0	0.047885	0	0	0.099298	0.065949	0.228015	0.133912
A230072C01Rik	0.773076	0.772565	0.6971	0.871008	0.655135	1.04265	0.510036	0.514391
A230072E10Rik	0.094262	0	0.018804	0.023532	0.237309	0	0.013768	0.040881
A230072I06Rik	0	0	0	0	0	0	0	0
A230083G16Rik	0.501902	0.761649	0.333166	0.666291	0.293935	0.407762	0.375767	0.663758
A230083N12Rik	0	0	0	0.154555	0	0	0	0
A230087F16Rik	0	0	0	0	0.037601	0	0	0
A230103J11Rik	0.527923	0.423427	0.754331	0.771056	0.913991	0.564137	0.398932	0.257972
A230107N01Rik	0	0	0	0	0	0	0	0
A230108P19Rik	0	0	0	0	0	0	0	0
A2m	0.039853	0.06246	0.039678	0.091487	0.035323	0.094399	0	0.031528
A330008L17Rik	0	0	0	0	0	0	0	0
A330009N23Rik	0.545265	0.107219	0.500887	0.461774	0.254751	0.420918	0.127281	0.217784
A330017A19Rik	0	0.13026	0.057451	0.037518	0.102702	0.168603	0	0
A330021E22Rik	0.023707	0	0.132145	0.145449	0.156265	0.061603	0	0.046466
A330023F24Rik	0.228575	0.216262	0.291302	0.236461	0.313947	0.189677	0.204655	0.397523
A330032B11Rik	0	0	0	0	0	0	0	0
A330033J07Rik	0	0.016418	0	0	0	0	0	0
A330035P11Rik	0.696316	0.696395	1.00384	0.994017	1.26819	1.11396	0.927934	0.685598
A330040F15Rik	1.30367	1.13519	0.75355	1.59892	1.33289	1.49947	1.79059	1.09099
A330041J22Rik	0.372961	0	0	0	0.262583	0	0	0.136213
A330043C09Rik	0	0	0	0	0	0	0	0
A330044P14Rik	0	0	0	0	0	0	0	0
A330048O09Rik	0.10918	0	0.105843	0	0	0	0	0
A330050B17Rik	0.013184	0.035841	0.04814	0.10697	0.088555	0.042328	0	0.028529
A330050F15Rik	0	0	0	0	0	0	0	0
A330069E16Rik	0.453652	0.227892	0.356976	0.349686	0.574355	0.545727	0.538121	0.230781
A330070K13Rik	0	0	0	0	0	0	0	0
A330074K22Rik	0.106424	0	0.021691	0.063676	0.098586	0.03292	0.031342	0.036311
A330076H08Rik	0	0	0	0	0	0	0	0
A330094K24Rik	0	0	0	0	0	0	0	0
A330102I10Rik	0	0	0	0	0	0	0	0
A3galt2	0.050147	0	0.022008	0	0.028206	0	0.02114	0
A430005L14Rik	38.9076	39.2913	33.1797	37.9456	32.8408	33.2724	35.996	31.7948
A430010J10Rik	0	0	0	0	0	0	0	0.068328
A430018G15Rik	2.54885	1.92053	1.48414	2.0429	1.86929	2.15218	2.85445	3.25271
A430033K04Rik	0.865698	0.898177	1.93446	1.90962	1.38445	1.9734	1.51162	2.48492
A430035B10Rik	0.400497	0.367917	0.400777	0.709428	0.879515	0.343834	0.407649	1.07504
A430046D13Rik	1.61532	1.00632	1.3083	1.34866	1.22272	1.65992	1.52284	1.11738
A430048G15Rik	0	0	0	0	0	0	0	0
A430057M04Rik	0.341449	0.250489	0.627221	0.314706	0.578298	0.321434	0.674746	0
A430071A18Rik	0.055735	0	0	0.129213	0.21583	0.075445	0	0.28519
A430072P03Rik	0	0	0	0	0	0.056122	0	0
A430078G23Rik	0.069743	0.038971	0.080117	0.111064	0.262121	0.111752	0.094781	0
A430078I02Rik	0	0	0	0.034559	0.058701	0	0	0
A430092G05Rik	0	0.058504	0	0.034919	0	0.099162	0	0.045714
A430093F15Rik	0.048054	0.030826	0	0	0.041617	0.052142	0	0
A430104N18Rik	0.62133	0.26768	0.934917	1.1695	1.00988	1.02856	1.14722	1.18593
A430105I19Rik	0.52313	0.559757	0.893557	0.741159	0.987759	0.694519	0.649034	0.639637
A430105J06Rik	0.235062	0.032653	0.050855	0	0	0.0997	0.240173	0.154209
A430106G13Rik	0	0	0	0	0.079155	0.034787	0	0.019609
A430108G06Rik	0.054972	0.04474	0	0	0.095289	0	0	0
A430110L20Rik	0.040685	0.043586	0.091219	0.036974	0	0.121424	0.212919	0.082006
A4galt	0.525244	0.141799	0.375959	0.602458	1.57657	0.761002	0.498807	0.554231
A4gnt	0.807711	0.20761	0.49054	1.30022	0.597637	0.334352	0.50279	0.372643
A530006G24Rik	0	0	0	0	0	0	0	0
A530010F05Rik	0	0	0	0	0	0	0	0
A530013C23Rik	0.069689	0.304267	0.100024	0.396119	0.325679	0.276521	0.360526	0.065152
A530016L24Rik	0.071689	0.072413	0.092731	0	0.056093	0.147864	0	0
A530017D24Rik	1.9381	1.24344	2.22428	1.78788	2.73936	1.89343	2.37809	2.14173
A530020G20Rik	0.331911	0.696519	0.860918	0.68627	0.701935	0.158138	0.091675	0.427496
A530021J07Rik	0	0	0	0	0	0	0	0
A530032D15Rik	0.048259	0.08211	0.493564	0.321311	0.270871	0.012112	0.06097	0
A530040E14RIK	0	0	0	0	0	0	0	0
A530040E14Rik	0.259629	0.06344	0.401499	0.182397	0.671755	0.193273	0.285899	0.381299
A530053G22Rik	0	0	0	0	0	0	0	0
A530054K11Rik	0.254959	0.246457	0.652673	0.452771	0.69939	0.484647	0.390476	0.508297
A530058N18Rik	0	0	0	0	0	0	0	0
A530064D06Rik	0.872126	0.367265	1.29055	1.39199	3.30995	0.500228	0.693111	0.645467
A530072M11Rik	0.092493	0.132617	0.343224	0.204671	0	0.239551	0.204612	0.255636
A530076I17Rik	0	0	0	0	0	0	0	0
A530083I20Rik	0.201278	0.228849	0.201807	0.444135	0.324485	0.32044	0.462088	0.182242
A530084C06Rik	0.418887	0.343785	0.14194	0.326044	0.192734	0.138394	0.129724	0.159818
A530088E08Rik	0	0	0	0	0	0	0.046364	0
A530095I07Rik	0	0	0	0	0	0	0.094287	0
A530099J19Rik	0.144918	0.061848	0.172484	0.211651	0.327922	0.147643	0.316508	0.13188
A630001G21Rik	0.931192	0.130473	0.712522	0.640732	1.35222	0.457414	1.24515	0.76521
A630007B06Rik	1.40595	1.15494	2.47864	2.20716	2.60862	1.82438	2.33065	2.64874
A630010A05Rik	0	0	0	0	0	0	0	0
A630012P03Rik	0	0	0	0	0	0	0	0
A630014C17Rik	0.022336	0	0.02692	0.022393	0.131928	0.024826	0	0.125303
A630023A22Rik	0	0	0	0	0	0	0	0
A630023P12Rik	0	0.129526	0	0	0	0	0.08858	0
A630031M04Rik	0	0	0	0	0	0	0	0
A630033H20Rik	0.192304	0.138489	0.552857	0.272138	0.877239	0.118861	0.091824	0.467675
A630050E04Rik	0	0	0	0	0	0	0	0
A630052C17Rik	0.786307	1.0013	1.03597	1.16582	0.852445	0.989413	0.705499	0.771221
A630072L19Rik	0	0	0	0	0	0	0	0
A630073D07Rik	0	0	0	0	0	0	0	0
A630075F10Rik	0	0	0	0	0.049984	0	0	0
A630076J17Rik	0.161581	0.526431	0.925508	0.178468	0.109818	0.724282	0.539203	0.114583
A630077J23Rik	0	0	0	0	0	0	0	0
A630081J09Rik	0	0	0	0	0	0	0	0
A630091E08Rik	0	0	0	0	0	0	0	0
A630095E13Rik	0	0	0.1981	0	0.120714	0	0	0
A630095N17Rik	0.102559	0.056287	0.060904	0.087696	0.165679	0.182493	0	0.332245
A730011C13Rik	0.157932	0.3445	0.32179	0.128467	0.437918	0.198963	0.153821	0.290866
A730013G03Rik	0	0	0	0	0	0	0	0
A730015C16Rik	0.081879	0.280807	0.111281	0.233679	0.096813	0.183114	0.106602	0.076654
A730017C20Rik	0	0	0	0	0	0	0	0
A730017L22Rik	2.08042	1.86212	1.75439	3.72281	2.41134	2.60988	1.78039	1.84498
A730018C14Rik	0	0	0	0	0	0	0	0
A730020E08Rik	0	0	0	0	0	0	0	0.025719
A730020M07Rik	0	0.162875	0.207874	0	0.080867	0.105193	0	0.239165
A730032A03Rik	0	0	0	0	0	0	0	0
A730036I17Rik	0	0	0	0.117114	0.021594	0	0.072141	0
A730045E13Rik	0	0	0	0	0	0	0	0
A730046J19Rik	0	0	0	0	0	0.018004	0	0
A730049H05Rik	0	0.056839	0	0	0.08275	0	0	0
A730056A06Rik	0	0	0	0	0	0.058377	0	0
A730060N03Rik	0	0	0	0	0	0	0	0
A730061H03Rik	0.382339	0.111889	0.297397	0.319729	0.571252	0.377243	0.308985	0.159523
A730071L15Rik	0.037437	0.050102	0	0	0.00388	0.003463	0.072528	0.152087
A730081D07Rik	0.110911	0.228764	0.215572	0.081563	0.18886	0.088172	0	0.002575
A730085A09Rik	0	0	0	0	0	0	0	0
A730085K08Rik	0	0	0	0.140958	0	0	0	0
A730090H04Rik	0	0	0	0	0	0.055987	0.048022	0
A730090N16Rik	0	0	0	0	0	0	0	0
A830005F24Rik	0	0	0.094575	0	0	0	0.077044	0
A830009L08Rik	0	0	0	0	0	0	0	0
A830010M20Rik	0.18564	0.243189	0.483174	0.260485	0.40426	0.437783	0.228156	0.334159
A830011K09Rik	0	0	0	0	0	0	0	0
A830012C17Rik	0	0	0	0	0	0	0	0
A830018L16Rik	0	0	0	0	0	0	0	0
A830019P07Rik	0	0	0.038473	0.049916	0	0	0	0
A830031A19Rik	0	0	0	0	0	0	0	0
A830035A12Rik	0	0	0	0	0	0	0	0
A830035O19Rik	0.04377	0.244507	0.059293	0.21585	0.317107	0.15523	0.352061	0.070553
A830036E02Rik	0	0	0	0	0	0	0	0
A830039N20Rik	0.037847	0.035222	0.200515	0.062281	0.133621	0.198482	0.059025	0.237112
A830052D11Rik	0.069469	0	0	0.02695	0	0	0	0.119971
A830073O21Rik	0	0.03938	0.022478	0	0.15686	0.043808	0.008096	0.014487
A830080D01Rik	0.632788	0.183117	0.754828	0.446406	0.690752	0.418644	0.527936	0.921641
A830082K12Rik	0.299317	0.076187	0.306806	0.386282	0.723699	0.276624	0.271143	0.211669
A830092H15Rik	0	0	0	0	0	0	0	0
A930001A20Rik	0.215787	0.26529	0.831966	0.589611	1.44101	0.951328	1.44745	1.0218
A930001C03Rik	0.943675	1.27923	1.11931	1.17889	2.28721	2.00007	2.26947	1.22756
A930002H24Rik	0	0	0.08933	0.246393	0.824367	0.330803	0.19403	0.131993
A930002I21Rik	0	0	0	0	0	0	0	0
A930003A15Rik	0	0	0	0	0	0	0	0
A930004D18Rik	0.990207	1.00302	1.33584	1.35421	0.739166	1.05357	0.595576	0.687145
A930005H10Rik	19.7946	18.2356	15.3674	17.2044	18.0452	19.028	22.6015	21.8173
A930006I01Rik	0	0	0	0	0	0	0	0
A930006K02Rik	0.317214	0.47644	0.491901	0.076966	0.246441	0.099444	0.274663	0.080215
A930007I19Rik	0.074922	0.072477	0.101462	0.164133	0.241197	0.040641	0.247628	0.187573
A930009A15Rik	0.075825	0	0	0.077093	0.037007	0	0	0
A930011G23Rik	0	0.020232	0	0	0.054714	0	0.071753	0
A930011O12Rik	0	0	0	0	0	0	0	0
A930012L18Rik	0	0	0.01269	0	0.015635	0.043074	0.035987	0.003558
A930012O16Rik	1.06189	0.898108	0.69517	1.19577	1.21054	0.92093	0.779937	0.657227
A930013B10Rik	0.080268	0	0	0	0	0.019768	0.025625	0
A930015D03Rik	0	0	0.008209	0	0	0	0	0.018861
A930016O22Rik	0	0	0	0	0	0	0.09715	0
A930017K11Rik	0	0	0	0	0	0	0	0
A930018M24Rik	0	0	0.115235	0	0.103758	0.159448	0	0
A930018P22Rik	1.11848	1.95169	0.601343	1.42224	0.168709	0.817598	0.881144	1.08238
A930019D19Rik	0	0	0	0	0	0	0	0.070287
A930024E05Rik	0.306958	0.239053	0.31866	0.143625	0.321295	0.13113	0.326644	0.079394
A930024N18Rik	0.09012	0.092912	0.225664	0.084632	0.145289	0.056868	0.031864	0.048936
A930028C08Rik	0	0	0	0.070705	0	0	0.009465	0
A930029G22Rik	0.039313	0.056217	0.398655	0.347773	0.050007	0.187969	0.248952	0.328699
A930031H19Rik	0	0	0	0	0	0	0	0
A930033H14Rik	0.923297	0.920628	1.11498	0.377232	1.08689	0.561413	1.04208	0.692674
A930038B10Rik	0.67855	0.358	0.526163	0.729642	0.412584	0.36746	0.556404	0.321367
A930039A15Rik	1.71208	0.688604	2.6889	1.58139	1.76402	2.91748	2.02852	2.1117
A930041C12Rik	0	0	0	0	0	0	0	0
A930104D05Rik	0	0	0	0	0	0	0	0
AA386476	0.05667	0.152072	0.150419	0.143307	0.031224	0	0.054	0
AA387200	0	0	0	0	0	0	0	0
AA415398	3.38213	3.21723	3.02303	3.56664	2.15832	2.9224	3.28344	1.15426
AA465934	0.314048	0.316064	0.261362	0	0.457418	0.539776	0.154614	0.274268
AA467197	1.27028	0.326766	0.230326	0.349569	1.0066	1.02063	0.463697	0.458961
AA474331	1.41719	0.936263	1.42665	1.53632	1.33851	1.10243	1.41137	1.2594
AA474408	0.087657	0.197929	0.146496	0.154787	0.300973	0.215564	0.214466	0.144748
AA543186	0	0.11965	0.091179	0.073046	0.215062	0	0.177281	0.293442
AA645442	0	0	0	0.176365	0	0	0	0
AA672651	0	0	0	0	0	0	0	0
AA792892	0	0	0	0	0	0	0	0
AA986860	29.6548	39.2611	35.2382	16.1694	35.1082	34.0381	41.2483	36.5878
AA987161	0.380997	0.173892	0.774358	0.516378	0.799	0.388622	0.311296	0.693742
AB041803	0	0.156698	0.165595	0	0.070276	0.156212	0.150365	0
AB041806	0	0	0	0	0	0	0	0
AB099516	0	0	0	0	0.651475	0	0.424137	0.053979
AB124611	6.81474	7.05088	8.49047	13.0283	14.2813	8.49057	9.12368	6.22684
AC025913.1	0	0	0	0	0	0	0	0
AC084822.1	0	0	0	0	0	0	0	0
AC084822.2	0	0	0	0	0	0	0	0
AC087559.2	0	0	0	0	0	0	0	0
AC087902.1	15.9126	16.712	16.2917	14.0548	15.3298	12.0666	14.4208	8.34949
AC091763.1	0	0	0	0	0	0	0	0.527277
AC096625.1	0	0	0	0	0	0	0	0
AC100386.1	0	0	0	0	0	0	0	0
AC102738.1	0	0	0	0	0	0	0	0
AC102758.1	0	0	0	0	0	0	0.244607	0
AC107236.1	0	0	0	0	0	0	0	0
AC107769.1	0.055492	0.055902	0.079462	0.063209	1e-06	3e-06	0.154542	2e-06
AC109138.1	0	0	0	0	0	0	0	0
AC109138.2	0	0	0	0	0	0	0	0
AC109138.3	0	0	0	0	0	0	0	0
AC109210.1	0	0	0	0	0	0	0	0
AC110575.1	0	0	0	0	0	0	0	0
AC110903.1	0	0	0	0	0	0	0	0
AC112986.1	0	0	0	0	0	0	0	0
AC113095.1	0	0	0	0	0	0	0	0
AC113593.1	0.007227	0.007499	0.007534	0.008898	0.00927	0.008087	0.007828	0.007469
AC113593.2	0.008214	0.008453	0.008286	0.010178	0.010515	0.009238	0.008697	0.008818
AC113989.1	0	0	0	0	0	0	0	0
AC114591.1	0	0	0	0	0	0	0	0
AC116451.1	0	0	0	0	0	0	0	0
AC117796.1	0	0	0	0	0	0	0	0
AC117796.2	0	0	0	0	0	0	0	0
AC118710.1	0	0	0	0	0	0	0	0
AC118710.2	54.9784	52.1155	48.6551	37.2033	23.3798	39.0888	29.724	25.7683
AC119268.1	0	0	0	0	0	0	0	0
AC119853.1	0.001141	0.001894	0.001034	0.001455	0.001978	0.001314	0.001089	0.001849
AC120404.1	0.401992	1.10445	0.364359	1.9253	1.31157	0	1.62431	1.07266
AC121131.1	0	0	0	0	0	0	0	0
AC121131.2	10.0286	7.17768	10.6993	11.854	17.4061	10.1529	11.5461	8.78717
AC121538.1	0	0	0	0	0	0	0	0
AC121784.1	0	0	0	0	0	0	0	0
AC121988.1	0	0	0	0	0	0	0	0
AC122290.1	0.428892	1.067	1.13267	1.81468	2.2282	0.740114	0.525574	0.396526
AC122877.1	0	0	0	0	0	0	0	0
AC123611.1	1.29967	1.0179	1.01737	0.5396	2.05802	1.07685	0.442937	1.33547
AC123873.1	0	0	0	0	0	0	0	0
AC124170.1	0	0	0	0	0	0	0	0
AC124193.1	0	0	0	0	0	0	0	0
AC124326.1	0	0	0	0	0	0	0	0
AC124584.1	0	0	0	0	0	0	0	0
AC124606.1	0	0	0	0	0	0	0	0
AC125059.1	0	0	0	0	0	0	0	0
AC125149.1	0	0	0	0	0	0	0	0
AC125149.2	0	0	0	0	0	0	0	0
AC125149.3	0	0	0	0	0	0	0	0
AC125149.4	0	0	0	0	0	0	0	0
AC125178.1	0	0	0	0	0	0	0	0
AC125178.2	0	0	0	0	0	0	0	0
AC125259.1	0	0	0	0	0	0	0	0
AC125320.1	0	0	0	0	0	0	0	0
AC126035.1	0	0	0	0	0	0	0	0
AC126053.1	0	0	0	0	0	0	0	0
AC127339.1	0.308525	0.178331	0.23383	0.580911	0.515316	0.363791	0.277601	0.232199
AC129590.1	0	0	0	0	0	0	0	0
AC130815.1	0	0	0	0.756296	0	0	0	0
AC131103.1	0	0	0	0	0	0	0	0
AC131701.1	0	0	0	0	0	0	0	0
AC132241.1	0	0	0	0	0	0	0	0
AC132444.1	0	0	0	0	0	0	0	0
AC132444.2	0	0	0	0	0	0	0	0
AC132444.3	0	0	0	0	0	0	0	0
AC132444.4	0	0	0	0	0	0	0	0
AC132444.5	0	0	0	0	0	0	0	0
AC132444.6	0	0	0	0	0	0	0	0
AC132586.1	0	0	0	0	0	0	0	0
AC132591.1	0	0	0	0	0	0	0	0
AC132867.1	0.086645	0	0.254072	0	0.517647	0.770569	0.23086	0.299265
AC132878.1	0	0	0	0	0	0	0	0
AC132878.2	0	0	0	0	0	0	0	0
AC132878.3	0.002674	0.00021	0.003686	0.000805	5.1e-05	0.0013	0.00333	1.5e-05
AC133095.1	0	0	0	0	0	0	0	0
AC133095.2	0	0	0	0	0	0	0	0
AC133103.1	0	0	0	0	0	0	0	0
AC133103.3	0	0	0	0	0	0	0	0
AC133103.4	0	0	0	0	0	0	0	0
AC133103.5	0	0	0	0	0	0	0	0
AC133103.6	0	0	0	0	0	0	0	0
AC133103.7	0	0	0	0	0	0	0	0
AC133283.1	0	0	0	0	0	0	0	0
AC133487.1	0	0	0	0	0	0	0	0
AC135509.1	0	0	0	0	0	0	0	0
AC137947.1	0	0	0	0	0	0	0	0
AC138368.1	0	0	0	0	0	0	0	0
AC140325.1	0	0	0	0	0	0	0	0
AC140325.2	0	0	0	0	0	0	0	0
AC140325.3	0	0	0	0	0	0	0	0
AC140331.1	0	0	0	0	0	0	0	0
AC140365.1	0	0	0	0	0	0	0	0
AC141640.1	0	0	0	0	0	0	0	0
AC142191.1	0.025993	0	0.034529	0.529521	0	0	0.223572	0.731839
AC144797.1	0	0	0	0	0	0	0	0
AC144854.1	0	0	0	0	0	0	0	0
AC144854.2	0	0	0	0	0	0	0	0
AC146604.1	0.346822	0.291887	0.026685	0.201183	0.316619	0	0	0.185208
AC147101.1	0	0	0	0	0	0	0	0
AC147224.1	0	0	0	0	0	0	0	0
AC149090.1	0	0	0	0	0	0	0	0
AC152063.1	0	0	0	0	0	0	0	0
AC152063.2	0	0	0	0	0	0	0	0
AC152827.1	0	0	0	0	0.316619	0	0	0
AC153582.1	0	0.290676	0	0.244809	0	0	0	0.264263
AC153847.1	0	0	0	0	0	0	0	0
AC153944.1	0	0	0	0	0	0	0	0
AC154413.1	0	0	0	0	0	0	0	0
AC154801.1	0	0	0	0	0	0	0	0
AC158354.1	0	0	0	0	0	0	0	0
AC158802.1	1.49544	1.40974	1.23642	1.04677	1.50924	0.859119	1.65253	1.14312
AC158942.1	0	0	0	0	0	0	0	0
AC158997.1	0	0	0	0	0	0.831247	0	0
AC159200.1	0	0	0	0	0	0	0	0
AC159305.1	0	0	0	0	0	0	0	0
AC161214.1	0	0	0	0	0	0	0	0
AC161410.1	0	0	0	0	0	0	0	0
[truncated: 31,003 more rows]
