# Supplementary material for: The Storage Conditions of High-Fat Diet Are the Key Factors for Diet-Induced Obesity and Liver Damage
Source: Nutrients. 2022 May 26;14(11):2222. doi: 10.3390/nu14112222 (PMC9182774; doi:10.3390/nu14112222)
Supplement: Supplementary file 1 [file nutrients-14-02222-s001.zip › Supplementary Table S8.xlsx]

## Sheet: Description
Supplementary Table 8 Metabolomics of mice liver fed by HFDfre and HFDfri （each column represents one biolgical repeat）
This is the targeted metabolomics result of liver in mice fed by high fat diet (HFD) stored in the freezer (fre) (HFDfre) and HFD stored in the fridge (fri) (HFDfri). HFDfre-1-10 and HFDfri-1 to 10 are biological repeats of each group.

## Sheet: Information
Supplementary Table 8 Metabolomics of mice liver fed by HFDfre and HFDfri （each column represents one biolgical repeat）
Nmae	HFDfre-1	HFDfre-2	HFDfre-3	HFDfre-4	HFDfre-5	HFDfre-6	HFDfre-7	HFDfre-8	HFDfre-9	HFDfre-10	HFDfri-1	HFDfri-2	HFDfri-3	HFDfri-4	HFDfri-5	HFDfri-6	HFDfri-7	HFDfri-8	HFDfri-9	HFDfri-10
Urea	-0.433536	-0.102863	0.10674	2.80927	-0.185539	2.13288	-0.224976	-0.37643	-1.37544	-0.576466	-0.143884	0.10674	0.10674	-0.742703	-0.348241	-1.54894	0.730962	0.0634355	0.350482	-0.348241
ethanolamine	-0.822404	-0.9065	-0.822404	-1.65823	0.227278	-0.9065	-0.299227	-0.299227	-0.216525	-0.985094	1.91297	1.10605	-0.146989	1.34754	0.893297	1.80866	0.314088	-0.50977	0.636227	-0.673244
glycine	-0.479456	-0.479456	-0.479456	-0.479456	-0.479456	2.30825	-0.479456	-0.479456	-0.479456	-0.479456	2.30825	-0.479456	1.5274	-0.479456	-0.479456	-0.479456	-0.479456	-0.479456	-0.479456	1.5274
alanine	-0.309551	0.486329	-0.690858	-1.00525	-1.22564	1.98345	-0.690858	-0.466918	1.34978	0.671151	-0.690858	-0.309551	-0.0648279	-0.466918	0.486329	0.671151	0.177553	-0.0648279	1.98345	-1.82315
betaine aldehyde	-0.351281	0.961786	0.698081	-2.18685	0.698081	2.19731	-0.351281	-0.510269	0.293251	-0.351281	-0.351281	-1.03002	0.044749	-0.161005	-1.15412	1.18512	0.293251	0.044749	1.18512	-1.15412
choline	-0.977379	1.40585	0.294524	0.294524	-0.977379	1.40585	-0.977379	0.294524	0.294524	1.40585	-0.977379	0.294524	-0.977379	-0.977379	-0.977379	-0.977379	1.40585	0.294524	1.40585	-0.977379
4-aminobutyrate	1.51896	0.0549259	0.473057	2.46988	0.473057	1.68736	-0.751517	-0.224221	-0.492935	-1.12023	-1.21562	-0.751517	-0.398026	-1.16732	0.545694	-0.224221	0.473057	-0.53552	-0.869786	0.0549259
dimethylglycine	-0.701081	-0.350211	-0.350211	-0.0995263	-0.350211	1.24694	-1.49434	0.198726	-0.0995263	1.24694	-1.18218	-0.350211	-0.701081	0.198726	-0.350211	1.24694	1.88688	-0.701081	1.88688	-1.18218
serine	-0.695559	0.633657	0.478131	-1.10298	-0.823596	0.727453	-0.0883327	0.858037	0.633657	1.51721	-1.20716	0.117873	-0.984147	-1.10298	-2.10668	0.117873	1.00982	-0.0883327	1.62793	0.478131
cytosine	1.06496	-0.91989	1.06496	0.957782	-2.40818	-1.76117	-0.637264	-0.78984	-0.0619724	0.220773	-0.0619724	0.317988	0.580945	1.06496	-0.148033	0.957782	-0.279455	0.878756	0.878756	-0.91989
Creatinine	-0.531592	-0.373599	-0.262872	0.169837	0.295158	1.78713	0.236359	-0.978462	-1.13532	-0.978462	0.577197	0.687479	0.169837	-0.0642462	-0.0642462	2.441	1.17642	-1.52603	-0.584827	-1.04077
proline	-0.635149	-0.125338	0.761738	-0.391155	0.133848	2.00693	0.415477	0.415477	1.52187	1.52187	-1.62435	-0.635149	-1.62435	-1.15873	-0.391155	-0.125338	-0.391155	0.415477	0.761738	-0.852557
indole	-0.466057	0.296525	-0.162531	-1.72582	-0.313989	-2.62658	0.180692	-0.313989	0.93864	0.653668	0.528578	1.10748	-1.2637	0.180692	-0.162531	-0.162531	1.25902	1.10748	1.10748	-0.162531
betaine	0.954837	-1.33726	0.954837	0.954837	-0.113994	-1.33726	0.954837	0.954837	0.954837	-0.113994	-0.113994	-1.33726	-0.113994	0.954837	0.954837	0.954837	-1.33726	-1.33726	-1.33726	-0.113994
valine	-0.583948	-0.348463	0.184031	-0.258834	-0.258834	2.26731	0.497435	-0.159917	1.02551	0.295502	-0.159917	-0.508032	-2.67804	-1.21346	-0.897163	0.830262	-0.066799	0.722666	0.588028	0.722666
threonine	-0.556916	0.725053	0.331191	-0.94094	-0.41007	0.213314	-0.556916	0.725053	1.38758	0.0548674	-0.41007	-0.040844	-1.60359	-1.60359	-1.09303	-0.556916	1.38758	0.455699	2.27923	0.213314
homoserine	-2.59593	0.24712	0.331421	-1.97528	-0.270184	1.13795	0.331421	1.48769	0.95594	0.24712	-1.3383	-0.0186894	-0.191042	0.487741	-0.458355	0.592552	0.191973	0.130532	0.897354	-0.191042
purine	-0.0498559	1.15826	0.0969864	2.76409	-0.641428	1.66303	-1.64524	-0.510784	-0.568778	0.0969864	-0.641428	-0.568778	-0.715085	-0.568778	0.449878	0.191933	0.449878	0.449878	-1.1052	-0.305558
cysteine	-3.10551	0.366233	0.610164	-1.48482	0.307059	0.894128	0.23787	1.1099	0.764137	0.423823	-1.61189	0.0690201	0.366233	0.688347	-0.141165	0.513235	0.209295	-0.252473	0.23787	-0.201452
creatine	-0.161706	-0.599723	0.0354229	-2.23268	-0.326607	0.461147	-0.161706	-0.475285	0.0354229	0.0354229	0.877215	-0.475285	-0.326607	-0.326607	-1.05404	0.0354229	0.877215	2.19135	2.19135	-0.599723
nicotinamide	-0.279504	0.353765	0.353765	-0.279504	-0.279504	3.04351	-1.63471	-1.63471	-1.63471	-0.279504	0.353765	0.353765	-0.279504	0.353765	-0.279504	0.353765	0.353765	0.353765	0.353765	0.353765
Imidazoleacetic acid	0.597452	0.201182	0.201182	-0.333188	-1.04827	1.24143	-0.466679	0.109777	-0.135001	0.201182	0.597452	0.322065	0.760613	0.201182	0.760613	0.907058	-3.03638	0.322065	-1.87085	0.467108
thymine	-0.414411	-0.0622732	0.0195666	3.94043	-0.291927	-0.0622732	0.107528	-0.738286	-0.291927	-0.291927	0.684082	-0.618466	0.0195666	0.0669423	-0.458434	0.386625	-0.882877	-0.414411	-0.537679	-0.159849
DL-Pipecolic acid	-1.50923	-0.168592	0.645756	-0.820371	2.51884	-0.820371	0.645756	-0.168592	0.645756	-0.168592	0.645756	-0.820371	0.645756	0.645756	-2.05122	-0.168592	0.645756	0.645756	-0.820371	-0.168592
N-Acetylputrescine	1.00371	0.00960593	-0.0264096	1.24358	0.536007	1.07772	0.501231	0.0838572	-0.832321	-1.73041	0.0479323	-0.0264096	-2.18716	-1.73041	0.536007	0.408915	0.302309	-0.962556	0.501231	1.24358
hydroxyproline	0.37815	-0.269479	-0.269479	-0.379562	-1.04796	-0.379562	-0.852262	0.17549	-1.40266	1.77564	-0.0759355	0.794837	-0.954932	-1.52967	0.0638121	-0.954932	0.794837	1.37625	1.77564	0.981782
leucine-isoleucine	1.05252	1.05252	0.297515	-0.749113	-0.749113	-2.67492	-0.749113	-0.192553	-0.192553	1.05252	-0.192553	0.297515	-0.192553	-0.192553	-1.47602	1.05252	1.05252	0.297515	1.39843	-0.192553
ornithine	-0.481763	0.169745	-0.281945	-2.72837	-0.281945	1.56769	-0.0814205	1.56769	0.204868	1.2641	-0.481763	0.091995	-0.687256	-0.790408	-0.323826	-0.825716	0.204868	-0.0814205	1.46246	0.512405
asparagine	-0.593361	-0.734751	-0.390336	-2.46433	0.434612	-0.593361	1.05671	-0.464406	-0.0364919	1.45911	-0.390336	0.733698	0.733698	-0.390336	-1.15519	-0.876711	0.308697	1.151	1.61985	0.592229
aspartate	0.552583	1.55633	0.6307	-1.22398	-2.01688	0.6307	0.552583	-0.786751	0.552583	1.4846	-0.0299862	0.552583	-0.538074	-0.637813	-1.90907	0.206915	-0.637813	-0.270608	1.12448	0.206915
adenine	-0.843845	-0.208386	0.0867505	-2.45111	-0.208386	-0.208386	0.805049	-0.412125	0.0867505	-1.39786	0.805049	1.5606	1.5606	1.5606	-0.208386	0.468716	0.468716	-0.843845	-0.208386	-0.412125
Methylcysteine	-1.46643	1.18312	0.113773	-1.19374	0.301549	1.32925	-0.300709	0.478564	0.478564	0.683221	0.301549	0.683221	0.113773	-0.645228	-1.77136	-0.856708	0.683221	-1.59651	1.78158	-0.300709
homocysteine	-2.71342	-0.202862	-1.2052	1.0551	0.312539	0.978567	0.394902	-1.2052	0.909217	0.163789	0.727012	0.644806	-0.202862	-0.991322	1.32123	-0.647453	0.394902	0.727012	0.312539	-0.773305
methylnicotinamide	0.0768038	1.80513	0.492421	-1.20759	-0.34846	0.286448	-0.150005	0.492421	-0.545375	-0.545375	-1.43674	-0.150005	0.790793	0.790793	-0.858614	2.66893	-0.545375	-0.710097	-0.982917	0.0768038
histidinol	0.386293	0.823616	0.459763	-0.174615	0.0808824	2.27931	-1.21875	0.721366	-0.316595	-0.0648848	-1.69684	0.459763	0.386293	-0.0648848	-0.824502	0.664342	0.664342	-0.249255	0.0808824	-2.39653
lysine	-0.0163727	1.06272	-0.0851971	-1.65335	-0.294263	0.132922	-0.688978	0.0647298	-0.611903	1.66344	-0.294263	-0.222845	-0.383157	-0.294263	-1.0487	-0.44809	-0.294263	-0.294263	3.01365	0.692449
glutamine	-1.07194	-1.07194	0.00719287	0.00719287	0.833626	1.30762	0.833626	0.329452	1.79637	-1.95534	0.559694	0.00719287	0.833626	0.329452	-1.95534	0.559694	-0.142717	-0.142717	-1.07194	0.00719287
O-acetyl-L-serine	0.469853	-0.280542	-0.974797	2.35428	1.27478	1.27478	0.469853	0.125378	-0.0378299	-1.43286	-0.974797	-2.01779	0.222637	-0.0378299	-0.0378299	-0.0378299	0.295251	0.501535	-1.1184	-0.0378299
glutamate	1.36724	0.698524	0.934613	-1.52486	-0.168469	2.4337	-0.640859	0.698524	-1.52486	-0.40233	0.491949	-0.40233	0.698524	-0.992846	-1.33313	0.115514	-0.0390797	-0.640859	0.115514	0.115514
methionine	0.206428	0.855576	-0.332483	-1.56503	0.385385	-2.68078	-0.237663	-0.0073923	0.206428	1.12806	-0.237663	0.477128	0.288449	-0.539749	-0.64386	0.74766	1.23226	0.288449	1.56216	-1.13336
guanine	-0.991934	-0.791527	-0.234984	-1.37897	-0.624252	-0.991934	-0.624252	-0.188232	-0.329692	1.60161	0.566346	1.41386	0.494526	1.71478	1.3093	-0.991934	-0.188232	-0.70864	1.41386	-0.469697
histidine	0.753315	0.753315	0.753315	-1.43083	-0.928046	-0.114924	-0.928046	-0.669886	0.753315	1.56958	-0.669886	0.281578	0.281578	-0.669886	-0.928046	-0.928046	-0.114924	0.753315	2.41126	-0.928046
2-Aminooctanoic acid	1.08815	-0.542009	-0.542009	1.56642	-0.373001	0.383628	-0.373001	-1.81247	0.0816721	-1.68298	-0.097675	0.0816721	-0.681942	-0.097675	1.38654	-0.097675	1.20493	-0.258855	1.79556	-1.02928
carnitine	1.27543	0.505247	-1.14296	-1.14296	1.27543	-1.14296	1.27543	0.505247	1.27543	-1.14296	0.505247	-1.14296	-1.14296	-1.14296	-1.14296	0.505247	0.505247	0.505247	0.505247	0.505247
Methionine sulfoxide	0.93162	-0.302184	1.09438	0.747569	0.93162	0.265462	0.0936736	-0.537778	-0.450519	1.09438	-1.64668	-1.43415	-1.16859	-0.113949	-1.33969	1.45157	0.0936736	-1.33969	0.331086	1.2982
phenylalanine	0.560641	1.06733	-0.405057	-1.1157	0.224675	-2.77361	-0.506106	-0.0922761	1.06733	1.41899	-0.0922761	-0.0922761	-0.649903	-0.851779	-1.1157	0.856798	0.856798	0.560641	0.856798	0.224675
Pyridoxamine	-0.294507	1.32865	-0.631285	0.122016	2.1488	1.87674	0.122016	-0.728298	0.309282	-0.187367	0.122016	0.122016	-1.83301	-1.03627	-1.03627	-0.187367	1.26545	-0.539617	-0.40338	-0.539617
pyridoxine	-1.58744	-1.32603	-0.402118	0.477734	0.833301	1.8573	-0.402118	-0.75908	0.817765	0.906211	1.5029	0.321028	-0.510596	-0.115282	1.06707	-1.1214	-0.171604	-1.58744	0.523343	-0.323543
1-Methyl-Histidine	-0.139455	0.311603	0.499446	-1.9862	0.945615	-1.7448	-0.223513	1.78855	0.782528	0.632832	-1.122	0.311603	-1.41315	0.499446	-0.139455	0.311603	0.203256	0.499446	1.10463	-1.122
N-acetyl-L-ornithine	-1.4439	0.709486	-0.499321	1.29383	0.394691	2.89789	0.629194	-0.429212	-0.218046	0.477692	-1.33783	-0.393223	-1.29287	-0.249588	-0.639795	0.812676	-0.367508	-0.162493	-0.367508	0.18584
arginine	0.636177	-0.250781	-1.89821	1.12951	0.967836	-1.48078	1.44812	-0.70506	2.09789	-1.10892	-0.961987	-0.471384	-0.471384	0.291912	0.52701	-0.0627903	0.178227	0.636177	-0.250781	-0.250781
citrulline	0.620967	-0.239984	-0.559873	-2.03548	-1.21456	2.42038	0.174342	-0.872772	0.0188441	-1.0796	0.174342	0.835557	-0.05864	-0.872772	0.322931	0.109748	1.4014	1.06008	0.109748	-0.314656
N-carbamoyl-L-aspartate	-0.609117	0.924485	0.680199	-2.01025	0.181273	-2.01025	-0.0601545	-0.215113	-1.72236	0.344054	0.443319	1.71667	0.924485	0.443319	0.022852	-0.757092	0.181273	0.839224	-0.0601545	0.743346
glucosamine	1.29211	0.506522	0.275042	1.85593	0.583792	2.13056	-0.594303	-0.396736	1.15486	-0.756971	-1.31475	-0.267813	0.0104971	-0.457524	-0.457524	0.181153	-0.526344	-1.39043	-0.665767	-1.1623
tyrosine	-1.01181	1.14023	0.364806	-2.1897	-1.01181	0.619613	-0.25164	0.236816	0.517416	1.01927	-0.0832028	0.364806	-0.364961	-0.785186	-1.72637	0.893673	1.14023	0.0874151	1.61493	-0.574517
Phosphorylcholine	-2.69751	-0.467778	0.302401	-0.959538	-0.167557	-0.167557	0.302401	-0.167557	1.27955	1.27955	-0.467778	0.781744	-0.167557	1.00094	1.00094	0.302401	-1.38167	-0.167557	-0.717427	1.27955
3-phospho-serine	-1.5122	-0.464723	0.410878	-1.2802	0.410878	-2.65797	0.636052	0.87782	0.173525	-0.464723	0.780861	1.12077	-0.203382	0.918302	-0.37564	-1.05885	0.584505	0.501115	0.532797	1.07019
N6-Acetyl-L-lysine	-0.967432	0.142797	-0.967432	2.07648	-0.0604704	-2.01327	0.142797	-1.08795	0.342503	1.0062	-0.823433	0.342503	0.342503	-0.663722	1.84379	-0.663722	-0.280379	-0.0604704	1.0062	0.342503
Acetyllysine	-0.960883	0.186128	-0.809115	1.94992	0.0473116	-2.15233	-0.278866	-1.11467	0.186128	0.921631	-0.809115	0.524145	-0.0688722	-0.630567	1.94992	0.0473116	-0.493051	0.340091	1.11758	0.0473116
N-acetyl-glutamine	-0.812397	0.319521	-1.12966	1.59852	-0.13875	-2.39931	-0.13875	-1.12966	0.622722	1.14109	-0.324008	0.17393	-0.432957	-0.324008	1.77646	-0.13875	-0.13875	0.0263981	1.42196	0.0263981
N-acetyl-glutamate	-0.948754	-1.07953	2.00071	-1.28395	0.824286	1.36536	-0.474586	-0.948754	0.824286	0.581766	1.26411	0.581766	0.710744	-0.581374	-1.52354	0.479499	-0.581374	0.127795	-0.581374	-0.757094
Ng,NG-dimethyl-L-arginine	-0.509558	0.374351	0.517622	-1.72736	0.0377062	0.517622	0.517622	0.0377062	1.05793	1.67766	-1.0026	-0.183352	-0.666197	-2.22733	-1.20192	0.254439	1.27673	0.374351	1.05793	-0.183352
Acetylcarnitine DL	-1.15208	-2.14233	-0.25608	-1.67548	0.537229	1.92046	0.324757	0.40248	2.16618	0.0789145	0.324757	-0.0837401	-0.184375	0.324757	-0.0837401	-0.712792	0.0186156	0.632913	-0.184375	-0.25608
tryptophan	-1.65293	0.949602	-0.50038	0.427917	-0.311624	1.00053	-0.277715	0.33588	0.519466	-1.30083	-1.07758	-0.885764	-0.0752992	-0.174472	-0.277715	2.40541	1.28309	-1.11321	0.949602	-0.223976
Kynurenine	0.95335	0.501764	-1.29104	0.913313	-0.726183	0.501764	-0.425643	-0.425643	-1.35508	0.822473	-1.85696	0.717726	-0.0515266	-1.95607	0.0488068	1.26424	0.238878	0.100874	1.30724	0.717726
N-acetyl-glucosamine	0.212148	1.46722	0.350913	-0.86874	-1.15608	-1.25209	-0.977902	-1.36451	0.025496	0.493793	0.588912	0.114344	-0.193129	-1.10525	0.443953	2.51413	0.78252	0.443953	-0.921775	0.40209
Flavone	0.298204	0.106399	-0.896577	1.31725	0.497993	2.7763	-0.115428	-0.115428	-0.0314	-0.675303	0.439142	-0.216303	-2.42623	0.179949	0.811404	-0.574307	-0.313685	-0.800948	-0.115428	-0.145603
cystathionine	-1.28824	0.392481	-0.365025	-1.38273	-1.52117	0.121002	-0.395242	-0.180095	0.343637	0.392481	0.343637	-0.0588863	-0.757251	0.644777	0.121002	-1.5564	0.644777	0.722077	2.49202	1.28716
5-methoxytryptophan	0.800841	0.119574	0.234016	-0.549452	1.15275	0.400311	1.97742	-1.2144	-1.43066	0.053839	-0.2444	0.191935	0.332464	-1.68924	-1.34739	0.926661	0.426545	0.053839	1.15275	-1.34739
Cystine	0.276204	-0.227511	0.220392	2.58164	-0.227511	0.0798072	-1.84778	-0.893221	-0.493473	0.526462	0.148421	-0.294706	-0.735685	-0.841245	2.20089	0.581632	-0.16878	-0.426052	-0.735685	0.276204
cytidine	0.703041	0.523805	-0.161003	3.29498	-0.198735	-1.15035	-0.588907	0.239975	-1.07474	1.10462	-0.521893	-0.865835	0.284109	-0.701948	0.239975	0.130535	0.239975	-0.553403	-1.07474	0.130535
biotin	0.369611	-0.0473503	0.268652	1.45344	0.154371	3.25739	-0.119642	-0.797083	-0.54179	0.0777727	-0.823653	-0.837439	0.0379884	-1.12818	0.61007	-0.00623426	-0.119642	-1.20768	-0.75498	0.154371
deoxyadenosine	-0.974134	-0.324525	0.33884	-1.72749	-1.07102	-2.16854	0.110399	-0.0976778	0.0488395	1.03303	0.761573	0.890179	-0.695529	0.33884	-0.374293	1.33298	-0.423595	1.33298	1.41275	0.256384
Glycerophosphocholine	-0.332986	-0.332986	0.695699	-1.84005	-1.84005	-1.84005	0.695699	1.17639	0.695699	1.17639	-0.332986	0.695699	1.17639	0.695699	1.17639	-0.332986	-0.332986	-0.332986	-0.332986	-0.332986
acadesine	1.03015	0.440725	0.743372	2.23567	-0.727529	0.495912	-0.139172	-1.08024	-0.198489	-0.727529	-1.53051	-0.900375	-0.609038	0.301713	-1.43129	1.11792	-0.660433	0.125334	1.51598	-0.00216828
D-glucosamine-6-phosphate	0.538846	-0.115221	0.407141	1.51258	0.721337	0.886602	0.641782	-1.47705	0.407141	-1.53105	-1.66284	-1.53105	0.587668	0.17061	0.339031	-1.53105	0.641782	-0.46184	0.407141	1.04844
D-glucosamine-1-phosphate	-0.685983	0.382923	-0.496972	-0.397257	0.751136	0.718666	-1.6485	-0.496972	1.3019	0.751136	0.0620802	-0.685983	0.908732	-0.17991	0.134619	1.39844	-2.7056	-0.17991	1.00537	0.0620802
thiamine	0.273554	0.273554	0.273554	-0.689325	-0.252163	1.93588	0.273554	-0.689325	0.273554	0.273554	-1.56425	-0.689325	-0.689325	-1.35831	-1.35831	0.273554	1.0965	1.0965	1.93588	-0.689325
S-ribosyl-L-homocysteine-posi	1.14255	0.543635	0.217495	0.94022	0.00526588	0.217495	-0.83616	-0.629178	-0.410332	-0.410332	-0.318332	-0.101704	0.160556	-0.45224	0.049928	2.41163	0.217495	0.049928	-2.95848	0.160556
deoxyguanosine	-0.945756	0.570504	0.570504	-1.19258	0.349689	-2.09438	1.21664	-0.317041	0.401668	1.0945	-0.653468	1.53601	-1.06362	0.401668	0.124659	-0.653468	-1.19258	1.21664	1.00838	-0.377981
adenosine	0.306024	0.130213	-1.10776	2.45228	-0.841714	1.1841	-0.274014	-0.771198	-0.193416	-0.506744	0.865308	0.539033	-0.56029	-0.911043	-1.64232	1.28613	0.708313	0.130213	0.380047	-1.17317
1-Methyladenosine	-1.14499	-1.06198	0.488392	-1.43681	-1.06198	2.06249	0.248293	-0.157259	0.248293	1.0483	0.123196	-0.0245132	-1.20618	-0.877389	0.488392	-0.61229	1.80624	0.123196	1.19788	-0.25127
guanosine	-0.33869	0.866941	0.937633	1.32186	-0.152506	0.762902	-1.00319	0.208309	0.866941	0.547371	-1.31834	-1.00319	-0.897223	-1.70354	-1.49169	-0.0780084	1.32186	-0.712326	0.682791	1.18209
L-arginino-succinate	1.07775	0.260645	-0.509121	3.22274	0.260645	-1.35637	-0.0337976	-0.509121	-0.581725	0.0979391	-1.40992	-0.509121	-0.122531	-0.383703	0.790605	-0.581725	-0.383703	-0.122531	-0.21982	1.01287
S-methyl-5-thioadenosine	-0.38435	0.641881	0.4926	-0.81651	0.201423	2.4203	-0.113644	-0.294816	0.297439	-0.38435	0.4926	0.201423	-0.0105154	-0.294816	-0.38435	0.822937	0.387952	-0.46715	-3.10549	0.297439
7-methylguanosine	-0.0493831	-1.06606	0.0481229	0.640518	-1.34979	1.82612	-0.723702	-1.20878	-0.145574	-0.89475	2.13217	-0.381821	-0.0493831	0.640518	-0.0493831	1.05538	1.20216	-1.29267	0.0481229	-0.381821
dCMP	1.13842	0.922918	-1.22235	-0.651567	1.19605	0.855877	0.227486	0.612819	1.19605	-1.10206	0.227486	0.697767	-0.161239	0.78712	-0.161239	-1.80223	0.612819	-1.80223	-0.349564	-1.22235
glutathione	-1.4471	0.444508	1.79141	-1.4471	-0.330964	-0.330964	1.60927	-0.50938	0.198003	-0.50938	-0.0216432	1.60927	0.444508	1.25944	-0.0216432	0.444508	-0.330964	-0.330964	-1.07372	-1.4471
dTMP	-0.934772	0.836641	-0.0886864	0.281457	-0.638662	-0.379341	-1.47654	0.515342	-1.06893	-0.638662	1.64966	1.77127	0.89889	-0.158494	-1.89279	0.000684783	0.972937	-0.561206	1.10361	-0.192412
CMP	0.593103	0.162604	0.841117	-2.30321	-0.287828	-2.30321	0.365451	0.841117	0.162604	1.83699	-0.123059	-0.287828	-1.15383	0.841117	-0.123059	-0.287828	0.162604	0.593103	0.593103	-0.123059
UMP	0.483907	0.952642	0.109956	-2.64596	-0.581825	0.290416	0.602131	-0.399604	-1.27984	-1.64173	1.88779	0.807097	-0.399604	0.290416	0.018235	0.952642	0.109956	0.290416	-0.137458	0.290416
dAMP	-1.78157	1.49071	-0.837996	0.662186	-0.51329	0.500765	1.18449	-0.691015	1.05136	0.783188	-0.130452	0.230607	1.05136	-0.187825	-0.187825	-0.332311	0.140969	0.783188	-0.837996	-2.37856
Nicotinamide ribotide	-1.62741	1.01429	-0.627725	-0.80663	0.121115	-0.242343	-0.886906	0.0308816	-1.70373	-0.145271	-0.145271	1.73598	1.30194	1.38959	-0.445543	0.0308816	-0.300097	1.51579	-0.886906	0.677368
aminoimidazole carboxamide ribonucleotide	-0.568615	0.265566	-0.328719	-1.75311	0.608059	-0.959024	1.23021	-1.48925	1.04369	0.954964	0.855381	1.55998	0.356589	-0.878851	0.265566	0.757141	-1.02637	-1.02637	-0.821813	0.954964
thiamine-phosphate	-0.762542	0.998337	0.0308959	-1.91367	-0.595627	-2.1853	-1.39797	-0.0390963	-0.425794	1.157	0.619731	1.36941	0.499234	0.619731	-0.233749	-0.168937	0.0308959	0.804407	1.157	0.436052
dGMP	0.126425	-2.40243	0.801325	0.801325	-0.612462	0.126425	-0.203665	-0.612462	0.341729	-0.203665	0.963681	0.341729	0.801325	0.843641	0.126425	0.801325	-2.76932	0.341729	0.341729	0.0451927
AMP	0.166255	0.166255	-0.857194	-2.13212	1.0605	-2.13212	0.166255	-0.857194	-0.857194	-0.857194	1.0605	1.0605	1.0605	0.166255	0.166255	0.166255	0.166255	1.0605	0.166255	1.0605
IMP	-0.528115	-0.32608	0.330213	-2.85149	-0.32608	-1.19862	0.759083	-0.32608	-0.528115	-0.942436	2.08217	0.759083	0.759083	0.759083	0.330213	0.330213	0.759083	0.330213	-0.085709	-0.085709
S-adenosyl-L-methioninamine	-0.201751	-0.36303	-1.53826	-0.159564	-0.801086	1.68183	-0.549371	-0.396259	-0.159564	-0.490903	-0.254732	0.856003	-0.00115641	1.11084	-1.13516	1.89376	0.510662	-1.83373	1.04461	0.786876
GMP	0.439602	-0.0708959	-0.209409	-3.57128	-0.0708959	-0.74408	0.226863	-0.209409	-0.0708959	0.226863	1.13067	0.692708	0.226863	1.13067	-0.0708959	-1.06799	0.692708	0.439602	0.439602	0.439602
xanthosine-5-phosphate	-0.968279	-1.55658	0.506485	0.604514	0.375185	-2.51811	1.08372	-0.527289	0.277513	-0.654489	0.971024	0.375185	2.04963	-0.391927	0.604514	-0.391927	-0.527289	-0.0958771	0.277513	0.506485
riboflavin	0.30808	-1.49039	-0.984728	0.00517225	-0.651511	2.12578	-0.130434	0.549128	-0.551554	0.482386	0.00517225	-0.20162	-1.69113	0.612351	-0.551554	0.549128	0.221761	-0.651511	2.33961	-0.29413
S-adenosyl-L-homoCysteine-posi	0.203825	0.00858556	0.00858556	-3.1752	-0.446235	1.38054	-0.150212	0.203825	-0.150212	-0.150212	0.00858556	0.905927	-0.879032	0.770083	-0.583812	-0.706398	-0.296354	1.38054	1.18883	0.478336
S-adenosyl-L-methionine	0.00066261	0.00066261	0.378866	0.205374	0.378866	-1.97333	0.739439	0.205374	0.205374	0.205374	1.14844	0.520757	0.520757	0.378866	0.378866	-0.231824	0.205374	-0.231824	-3.41494	0.378866
folate	-0.239257	2.09809	-1.62981	-1.81811	0.422289	-0.424855	-0.0936349	0.55789	-0.783276	0.803789	0.363579	0.55789	-2.06569	0.996247	0.55789	0.55789	0.297595	-0.424855	0.205784	0.0605448
7,8-dihydrofolate	0.614659	2.38061	1.51704	-0.902712	-0.553742	-0.553742	-0.444686	-0.498525	-2.1675	-0.271624	0.0285951	0.540992	-0.335097	0.0285951	-0.225336	0.835084	1.33615	-1.00317	-0.100249	-0.225336
5-methyl-THF	-0.386549	0.261396	0.550004	-2.68428	0.736399	-2.11932	-0.032902	0.222239	0.892798	1.20377	0.83918	-0.0065133	-0.032902	-0.855762	-0.924934	0.408684	0.994669	0.597195	0.36973	-0.032902
Diiodothyronine	-0.783155	1.13208	-0.193031	-0.783155	0.488673	2.27225	-0.783155	-0.783155	0.841294	-0.783155	1.61141	-0.783155	1.13208	-0.783155	-0.783155	-0.783155	0.488673	-0.783155	-0.783155	0.841294
glutathione disulfide-posi	-0.93953	-0.21351	0.540477	-1.65134	0.118496	-2.85088	0.540477	0.118496	0.118496	0.118496	0.939741	1.43859	0.118496	0.540477	1.43859	-0.21351	0.118496	0.540477	-0.93953	0.118496
NAD+_posi	0.967787	0.266932	-0.853993	-2.15163	-0.399944	-2.57297	0.042166	0.266932	-0.853993	-0.188352	0.266932	0.042166	0.042166	1.47063	0.511163	0.967787	0.811441	0.811441	0.511163	0.042166
NADH	0.525864	-0.189017	-0.860514	-0.264956	0.247416	-3.47025	-0.566655	-0.435832	-0.692173	0.455709	1.0003	0.704484	0.525864	0.0102639	0.963386	0.704484	-0.189017	-0.0514517	0.581785	1.0003
dephospho-CoA-posi	-0.663745	0.0113462	0.822568	-0.294374	0.428234	-2.96172	0.955443	0.620689	0.502513	1.09407	-0.134724	0.209488	0.394364	1.26613	-0.396477	-0.233907	-0.663745	0.209488	-1.78633	0.620689
NADP+_posi	-0.431346	-0.582176	-0.533847	-2.00467	0.0502417	-2.55939	0.69976	0.636022	0.481914	0.537082	0.245727	0.304891	0.304891	1.41288	0.245727	-1.32389	0.184293	1.1487	0.808878	0.374303
NADPH	-0.455349	-0.290213	0.350196	-0.59341	-1.3702	-1.73024	0.945745	0.770315	1.13957	1.17619	-0.01562	-0.907467	-0.01562	0.172641	-1.298	-0.6557	-0.455349	1.13957	-0.0778006	2.17073
coenzyme A-posi	-0.675362	0.24798	0.24798	-2.13139	0.0321269	-1.77572	0.947666	1.27918	-0.104546	0.559372	0.857075	0.110614	0.20734	1.6034	0.559372	-1.77572	-0.740711	0.39879	-0.323439	0.475997
FAD	-0.286301	0.328533	0.160332	-2.9442	-0.110494	-2.68446	0.328533	0.406851	0.498989	0.406851	0.498989	0.249171	0.406851	0.680481	0.00206761	0.249171	0.920438	0.328533	0.498989	0.0606752
acetyl-CoA-posi	0.507975	-0.012775	0.446357	-0.951241	0.572403	-2.58228	-0.786622	0.0946599	0.0946599	0.687255	0.318785	0.133669	0.746335	1.59558	0.410108	-2.07289	-0.360017	1.0939	-0.476449	0.540582
propionyl-CoA-posi	-0.515938	0.636829	-0.306236	-2.75172	-0.903814	-0.0782162	-0.14409	-0.335793	-1.00226	-0.376323	0.447525	1.67659	1.11135	1.82593	0.304722	-0.413513	0.370889	-0.335793	0.671909	0.117951
acetoacetyl-CoA-posi	0.342712	-1.08964	0.846732	-0.495923	-0.962627	-1.93882	1.03127	-1.02168	0.291933	0.175764	0.981102	1.92109	0.981102	-0.437236	1.10782	-1.5187	-0.643178	0.209633	0.0863389	0.132318
malonyl-CoA-posi	0.0470807	-0.268209	0.265055	-0.201765	0.31793	-2.81378	0.485186	1.20673	-0.201765	-0.880291	1.62136	0.365615	0.265055	1.34834	-0.201765	-0.971988	-0.519687	0.745508	-1.21037	0.601756
succinyl-CoA-posi	-0.0180813	-1.81941	-0.291407	-0.796912	0.542121	-1.06368	0.603009	-0.39406	0.646815	-1.75922	0.772474	0.0410471	1.27168	0.713327	1.14873	-1.70049	0.897944	1.08404	0.603009	-0.480921
sarcosine	-0.237943	0.206888	-1.19253	-0.789872	0.471082	2.05666	0.932943	-0.789872	0.471082	0.206888	-1.03494	-0.237943	-0.547152	-1.03494	-0.0528626	0.471082	-0.237943	1.26127	1.80969	-1.73161
putrescine	-0.755681	1.02112	-0.0133521	1.63544	-0.755681	1.02112	0.194759	0.491344	-1.79462	-1.25842	0.349886	1.70083	0.868862	-1.60513	-0.348437	0.305337	-0.91289	-0.66537	0.403691	0.11718
spermidine	1.14062	0.5603	0.226923	-0.998394	0.71052	-2.41591	-0.0155559	0.226923	-0.0155559	-0.998394	-0.134625	-1.7338	-0.798512	0.354347	-0.332151	1.69031	0.226923	0.5603	1.26177	0.483949
spermine	0.0313887	-1.64401	0.169217	-0.817125	0.567516	-3.05108	0.304348	0.941737	0.941737	0.304348	1.06783	-0.817125	0.169217	0.941737	0.169217	1.06783	-0.171998	-0.171998	0.169217	-0.171998
N-acetyl spermine	0.0710997	-0.533488	0.0710997	-0.302572	0.666456	-1.64639	0.0249736	1.75387	1.90699	1.31831	0.820126	0.387781	0.195175	-0.179883	-0.922489	-0.331006	-0.368933	-0.773586	-0.0560863	-2.10144
N-acetyl spermidine	0.496702	-1.38321	0.333781	0.724731	0.0974937	3.27856	0.303951	0.303951	0.0974937	0.149984	-0.80453	-1.5789	-0.574147	-0.497196	-0.657417	-0.189172	-0.876443	0.402677	0.333781	0.0379065
Nicotinamide Riboside	0.192612	-0.0842704	-1.53735	-2.84796	0.0767161	0.478476	-0.0842704	0.0767161	-1.20961	-0.290761	0.640374	0.192612	-0.196574	0.0767161	-0.650209	1.06575	1.24455	0.478476	1.06575	1.31226
Adenylosuccinate	2.21374	-0.79279	-0.79279	0.765951	1.52839	-0.86953	-0.660057	-0.660057	-0.79279	-0.79279	-0.84232	-0.0940804	-0.855284	1.35873	1.12876	1.05384	0.188615	-0.660057	0.416841	-0.84232
cholesterol	-0.272029	0.0684039	0.674764	0.518577	-1.73464	2.55281	0.22164	0.22164	0.39225	0.0684039	0.157271	-1.2329	-0.272029	-1.61009	0.576265	0.518577	-0.135157	0.674764	0.34611	-1.73464
arginosuccinic acid	0.807443	0.8967	-0.295266	2.60363	-0.377736	-1.78005	-0.295266	-0.054657	1.0038	-0.054657	-0.629733	-0.377736	0.0977341	-1.05626	0.739952	-0.801152	0.314311	-1.58309	-0.054657	0.8967
phosphocreatine	0.619466	0.966555	0.911414	-0.871362	1.50618	0.594024	0.0712661	0.331606	0.351796	1.33503	-1.13332	-0.527356	-0.563121	-1.57759	-1.4017	-0.279291	-0.57664	-0.670592	-0.928614	1.84224
retinoic acid	1.29865	0.602045	-1.03256	1.32622	-1.48326	1.71266	-0.187106	0.558075	-0.441847	-0.114008	-0.441847	0.0895932	-0.187106	0.317732	1.05272	0.972371	-1.03256	-1.03256	0.000835698	-1.97807
N-acetyl-L-alanine	-0.462952	-0.66773	-0.256572	-2.69271	-0.256572	1.12336	-0.0207072	-0.462952	0.197309	-0.256572	0.721792	-0.0207072	-0.462952	0.197309	-0.66773	0.411506	0.721792	1.12336	2.39945	-0.66773
HMG-CoA_pos	-0.262354	-0.383315	-0.383315	-0.262354	-0.383315	2.69176	-0.262354	-0.262354	-0.383315	3.12806	-0.414973	-0.262354	-0.449765	-0.262354	-0.262354	-0.262354	-0.383315	-0.262354	-0.262354	-0.414973
cysteine sulfinate	-0.681631	0.778761	1.56204	1.63484	-0.778155	0.512886	-0.425795	-1.66175	0.170586	-0.149857	-0.0865933	0.170586	0.358717	-1.42191	-1.91313	1.02665	1.057	0.571475	0.0534259	-0.778155
IS_L_Phenyl_D5_alanine	1.45325	0.350289	-0.179426	2.62864	0.631734	0.614118	-0.644902	-0.98541	-1.73345	-0.621573	-1.44484	-0.56	0.0595167	0.0595167	1.04113	-0.270064	0.16488	-0.581272	-0.402599	0.420462
IS_L_Lysine_D4	-0.103255	-0.603885	0.730242	-0.417857	0.218271	1.7898	1.15978	-0.417857	0.663231	0.914136	1.21405	0.218271	0.113554	-1.35817	-1.80464	1.15978	-0.89901	-1.53366	-0.82607	-0.216704
glyoxylate	1.13061	-0.256066	-0.00165248	3.1973	-0.0739513	0.764725	0.184817	0.103591	-0.00165248	-0.167183	-1.22142	-0.409224	-0.654167	-0.487132	-0.167183	0.583424	-0.256066	-1.51653	-1.22142	0.469175
glycolate	-0.340273	1.25185	0.0180865	2.70461	-0.340273	0.16433	0.219059	1.10703	-0.340273	0.219059	-1.54135	-1.27407	-0.609623	-1.12164	0.890711	0.849067	-0.904887	-0.609623	-0.293188	-0.0485959
pyruvate	1.23618	0.229678	0.117492	2.27544	0.373509	-2.35802	-0.349218	0.53777	-0.153606	-0.415317	-0.492791	-0.898667	-0.738688	-0.394617	1.02706	-1.22886	-0.0456602	0.683593	-0.394617	0.989339
lactate	0.135279	-0.443881	-2.10563	0.46038	1.03741	1.63427	1.03741	-0.229409	-0.229409	-1.49915	0.46038	0.135279	0.135279	0.135279	1.03741	1.37458	-0.855795	0.135279	-1.49915	-0.855795
2-oxobutanoate	1.46504	-0.159606	-0.398198	2.61674	-0.306885	-1.06959	-0.773193	-0.0193834	0.500697	0.883181	-0.398198	-2.20954	0.123879	-0.773193	0.613521	-0.587333	0.500697	-0.159606	-0.306885	0.457859
acetoacetate	1.44329	-0.148726	-0.718211	2.32866	-0.0660298	-1.13971	-1.78518	0.936179	-0.718211	0.446229	-0.240818	-1.00922	0.404905	-0.495261	0.68519	1.06541	-0.766307	-0.579326	-0.453029	0.810165
glycerate	1.23371	0.445777	0.164073	2.91004	0.383362	-1.15097	-0.822228	-0.684512	-0.684512	-0.176086	-1.15097	-1.30561	0.286496	-0.857151	1.00778	0.354076	0.319891	-0.423554	-0.365219	0.515599
uracil	-2.28164	-0.166453	0.248249	-1.7094	-0.0477013	0.813162	0.813162	0.113358	1.86893	0.113358	0.248249	1.41641	-0.0477013	0.637687	-0.762624	0.813162	-1.36954	-0.407012	0.113358	-0.407012
fumarate	1.12049	-0.282564	-0.752538	3.18531	-0.0753189	-0.948698	-0.66461	0.72344	-0.378361	0.977791	-0.817369	0.194225	-0.188224	-1.06168	0.194225	-0.817369	-0.0753189	-1.06168	0.434441	0.293816
Maleic acid	1.13581	-0.123589	-1.45392	3.02854	0.143659	-1.35925	-0.45505	0.885109	-0.239602	0.507607	-0.309681	0.251103	0.0538835	-0.580026	0.0538835	-0.892832	-0.309681	-1.18946	0.60238	0.251103
2-keto-isovalerate	1.13077	-0.17566	-1.05351	2.94096	0.130873	-1.23792	-0.531218	0.604767	-0.248855	1.2609	-0.336249	0.130873	0.0356567	-1.05351	0.458207	-0.72418	0.0356567	-1.44396	-0.0544893	0.130873
Guanidoacetic acid	0.892191	0.691515	0.946035	2.65386	0.0461401	-2.67166	-0.779489	-0.588356	-0.982169	0.00132426	-0.127864	0.0461401	0.11195	-0.0723218	0.177068	0.223917	0.177068	-0.658637	0.223917	-0.310625
succinate	1.57964	0.392781	-1.42711	3.00831	0.392781	0.607597	-0.667909	-0.0383891	-0.395313	-0.16983	-1.12807	-0.667909	0.0471631	-0.440665	0.427484	-0.321818	-0.777948	-0.73397	-0.440665	0.753848
Methylmalonic acid	1.50422	0.355121	-1.04958	3.10171	0.3086	0.607782	-0.684268	-0.857019	-0.807925	-0.774245	0.355121	-0.153838	0.122545	-0.6088	0.607782	-0.297822	-0.939918	-0.684268	-0.6088	0.503606
3-S-methylthiopropionate	0.303965	-0.101248	0.565636	1.12486	0.180823	-2.39888	0.0834064	-1.89206	0.0834064	0.479835	0.479835	0.479835	0.700439	0.884559	0.479835	0.303965	-2.31762	0.479835	0.180823	-0.101248
nicotinate	1.43393	0.698537	-0.648893	2.5948	0.391991	0.698537	-0.937118	-1.18029	-0.795544	-0.358913	-0.526732	-1.31601	0.342354	-0.148822	0.975308	-0.181418	-0.358913	-0.148822	-1.31601	0.782024
taurine	0.494263	0.0610924	0.0610924	-1.02499	0.494263	3.39798	-0.279716	0.494263	-1.02499	-0.279716	-0.279716	-1.02499	-0.279716	-1.02499	-1.02499	0.0610924	0.494263	0.0610924	0.904113	-0.279716
Pyroglutamic acid	-0.709742	-0.197092	0.248892	1.78231	-0.197092	-3.30809	0.439302	-0.566205	0.501456	-0.410113	0.823867	-0.343947	0.501456	-0.633787	0.248892	0.766038	0.501456	0.61714	0.501456	-0.566205
Citraconic acid	1.30179	0.169312	-0.0194816	2.29399	0.493084	-2.22925	0.0247384	0.493084	-0.0194816	-0.523133	-0.446066	-0.981865	-0.393363	-0.568149	1.16784	-1.46716	0.169312	0.337577	-0.5958	0.793028
2-ketohexanoic acid	1.45126	0.496147	-0.290547	1.74452	0.0553665	-0.950178	1.25868	-0.169698	1.34148	-0.728384	-0.0429349	-1.46549	-0.0429349	-0.950178	0.695529	0.695529	0.0553665	-0.950178	-1.9128	-0.290547
1N-Acetyl-L-alanine	1.03307	0.721115	-0.762229	2.85578	0.380809	-0.878222	-0.81442	-0.65589	0.110204	0.257373	-1.45092	-1.28392	0.452263	-0.81442	-0.273742	0.821346	0.889449	-0.459661	0.257373	-0.385356
oxaloacetate	0.740618	-0.593306	0.00210697	1.43915	1.43915	1.82352	0.811561	-1.12479	-1.28321	-0.169481	0.00210697	0.278861	0.919278	-0.0911485	0.278861	0.278861	-1.12479	-1.6284	-1.12479	-0.874137
Hydroxyisocaproic acid	0.123754	-0.169708	-0.703138	2.76197	-0.0630014	2.20957	-0.400608	-1.13157	-0.884233	-0.773793	-0.884233	-0.169708	0.254779	-0.355521	0.00599383	0.781517	0.781517	-0.546797	-0.773793	-0.0630014
malate	0.789307	-0.250358	-0.0974693	3.37995	0.230908	0.789307	-0.250358	0.230908	-0.726391	0.367617	-0.0974693	-0.613486	-0.613486	-0.726391	0.789307	-0.943237	-1.11961	-1.11961	-0.250358	0.230908
hypoxanthine	-0.325349	-0.325349	0.129148	-1.43265	0.129148	1.57341	0.129148	1.1459	0.868513	1.57341	-1.1657	-0.918956	-0.918956	-0.676529	-1.66623	0.868513	0.868513	-0.676529	1.1459	-0.325349
anthranilate	1.17872	-0.618221	0.543566	-0.116847	-0.453131	0.99619	-0.453131	0.639646	0.314886	1.65598	-1.20427	-0.193795	-2.15522	-1.24635	-0.921153	0.867495	1.37584	-0.618221	0.760822	-0.352804
p-aminobenzoate	0.822951	0.645802	0.293083	-3.7819	0.293083	0.524337	-0.11817	0.491605	0.350485	0.266621	-0.360753	-0.687398	-0.92458	-0.0728111	0.213696	0.152058	0.213696	0.4137	0.914007	0.350485
p-hydroxybenzoate	0.785397	-0.149545	0.0812303	2.73344	-0.59664	1.46548	-0.807101	-1.38475	-1.06913	-0.862271	-0.471546	0.0411776	0.51789	-0.622018	0.692696	1.17047	0.206165	-0.883124	-0.503269	-0.344558
acetylphosphate	-0.0770151	0.283472	0.875274	-2.48426	0.133425	-2.13214	0.283472	0.936434	0.221547	0.475151	0.771457	0.875274	0.936434	0.936434	0.283472	-0.152026	-1.49609	-0.407239	-0.642848	0.379772
Carbamoyl phosphate	0.460033	0.460033	0.460033	-1.7246	-0.00301378	-2.28385	-0.352396	0.144087	0.144087	-0.167679	-0.995527	1.2412	1.38847	0.997293	1.2412	-0.461027	0.997293	-0.995527	0.289253	-0.839357
a-ketoglutarate	-0.947295	-0.565309	-0.424093	-0.947295	0.142854	1.75828	0.474511	0.142854	0.895939	-1.51208	1.2518	0.0352872	1.35799	0.739147	-1.40271	1.14694	0.358347	-0.155163	-1.40271	-0.947295
Phenylpropiolic acid	-1.00348	-0.0630034	-0.287224	-1.67757	0.890439	1.80515	0.338098	0.151255	1.21419	-2.16777	0.58101	0.0470739	1.00876	-0.156144	-0.862516	1.30627	0.338098	-0.287224	-0.514967	-0.660442
2-oxo-4-methylthiobutanoate	-1.28673	-1.44293	0.969479	-1.44293	0.849741	1.64802	0.390745	0.936587	0.800345	-0.226333	0.894394	-0.114432	0.936587	0.800345	-1.18799	-0.978769	-0.512347	-0.512347	-1.18799	0.666545
2-Hydroxy-2-methylbutanedioic acid	0.865278	-0.409004	-0.68358	2.45269	0.408861	-1.01284	0.147618	-0.0486398	-0.171687	-0.60436	0.109116	-1.88052	0.0402108	-0.00837105	1.46322	-1.79726	-0.171687	0.530069	-0.0943833	0.865278
3-methylphenylacetic acid	0.789916	0.54569	-0.0328789	0.91794	0.163586	2.18337	-0.466572	-1.06894	-0.715567	-0.670843	1.49516	-0.224453	0.0185228	-1.06894	0.54569	1.33335	-0.341946	-1.7848	-0.840557	-0.777732
xanthine	0.385105	0.385105	0.118221	-3.24428	0.118221	-1.27185	0.118221	-0.143862	0.385105	1.2776	0.385105	-0.143862	-0.143862	-0.464312	-0.464312	0.522141	1.71088	0.118221	0.816723	-0.464312
Hydroxyphenylacetic acid	0.754123	0.418883	1.05289	1.84421	-0.163218	1.3857	-0.636932	-1.55542	-0.812478	-1.70814	0.116987	1.3857	0.182066	-0.593575	0.351824	0.28346	0.456136	-1.0829	-0.636932	-1.04239
2,3-dihydroxybenzoic acid	1.51344	-1.3346	0.188953	1.82091	0.112693	2.37396	-0.0414877	-0.454521	-1.4373	-0.746623	0.0811975	-1.13788	-0.272265	0.0438817	0.800108	0.254175	-0.0734148	-0.643305	-0.371531	-0.676378
orotate	0.00338815	-0.480398	-0.750483	0.509411	-1.9129	0.695805	0.055062	-0.165442	0.00338815	-1.47855	0.717958	0.562723	0.588854	0.491086	0.533645	1.07712	0.588854	0.717958	0.898204	-2.65568
dihydroorotate	-0.224548	-0.123946	-0.482928	0.0705653	-0.482928	3.9365	0.724522	0.364589	0.603043	-0.563908	-0.464195	-0.224548	-0.148777	-0.404261	-0.359085	-0.28002	-0.608919	-0.445284	-0.502016	-0.383857
allantoin	-0.952282	0.0946499	0.0946499	-2.06584	0.577964	1.19894	-0.454686	0.709593	0.454945	-1.31911	1.8853	0.281189	0.454945	0.709593	0.709593	0.577964	-0.701398	-0.817156	-1.72004	0.281189
Aminoadipic acid	-0.11561	0.149863	-0.16256	0.199207	0.226591	3.76617	-0.645793	0.629364	0.124009	-0.516068	-0.645793	-0.273945	-0.841358	-0.393723	-1.45234	-0.11561	0.124009	-0.16256	-0.0930674	0.199207
Indole-3-carboxylic acid	0.0191831	-0.663011	-0.133967	-0.00826894	-0.0847234	3.41279	-0.473795	0.0339997	1.24003	0.0746136	-0.712814	0.0746136	-0.108548	0.776494	-0.297111	0.0746136	-0.04781	-1.25631	-1.4462	-0.473795
Atrolactic acid	0.847268	0.758547	0.516824	1.35349	0.487765	-2.94942	0.351517	0.937613	1.43407	0.718738	-0.663458	-0.933928	-0.994584	-0.284522	-0.284522	0.128129	-0.138975	-0.340954	-0.602648	-0.340954
Phenyllactic acid	1.60856	0.378881	0.378881	0.672595	0.0812322	-2.37414	-0.439549	-0.176231	1.04245	0.0812322	0.0812322	-1.25389	1.35547	-0.880754	-1.02418	1.44936	0.672595	-0.618994	-0.517383	-0.517383
quinolinate	1.68593	0.857359	0.29637	1.10811	0.70407	0.921373	-0.577262	-1.41669	-0.437944	0.281123	-0.872704	-1.77441	0.857359	-0.14243	1.14863	-0.64743	-0.679044	-1.60167	-0.437944	0.727211
phosphoenolpyruvate	-0.980283	-0.20963	0.336142	-1.08184	0.336142	-3.50634	0.633866	0.678694	1.0944	0.678694	0.336142	0.403706	-0.0729701	0.776616	0.165874	-0.508873	-0.291643	0.542566	0.403706	0.265033
Uric acid	-1.25349	-0.972972	-1.34827	-1.34827	-0.171629	1.40603	0.85775	0.256082	-0.01372	-0.264528	0.0698452	2.77354	1.1449	0.445731	-0.348705	0.256082	-0.437567	-0.348705	-0.264528	-0.437567
dihydroxy-acetone-phosphate	-0.36616	0.793347	0.918611	-2.47927	-0.625586	-2.24541	0.187156	0.72983	0.118938	0.322967	0.322967	1.03073	0.961274	0.853461	0.600451	0.268496	-1.17438	-0.201805	-0.484658	0.469039
D-glyceraldehdye-3-phosphate	-0.184268	0.423054	0.775316	-2.69433	-0.0650383	-2.13416	0.342933	0.775316	-0.0650383	0.573536	0.423054	1.03772	1.16211	0.842672	-0.0120498	0.161104	-1.0718	-0.184268	-0.679392	0.573536
sn-glycerol-3-phosphate	-0.948657	-0.00861234	-1.47316	-1.01598	-0.0699864	-1.60373	-0.261817	0.120053	-0.616992	1.9694	-0.471014	1.1434	1.9694	1.1434	0.647295	0.378855	0.120053	-0.67096	-0.471014	0.120053
shikimate	0.651748	-1.17999	1.44083	2.05291	-0.218917	1.71906	-0.587019	-0.623217	-0.969133	-1.22732	0.478575	-0.539022	0.240441	-1.40023	-0.306369	-0.587019	0.567883	1.03224	0.0415745	-0.587019
aconitate	1.11347	-0.233747	0.209989	2.73752	0.328987	-0.272651	-0.272651	0.822725	0.421272	-1.30156	-1.12856	-0.707082	-0.804806	-1.68747	1.11347	-0.578273	-0.148197	0.148724	-0.353043	0.591891
allantoate	-0.0542194	0.211517	-0.0542194	1.87024	-3.15909	-1.35885	-0.586019	-0.204874	0.278158	0.329205	0.132027	0.329205	0.211517	0.132027	0.432876	-0.413893	-0.0542194	-0.138804	1.42666	0.670755
Ascorbic acid	-0.160925	-0.666954	0.394981	-1.53502	0.778845	-1.10363	1.47705	-0.555143	-1.36518	0.0625054	1.52315	0.394981	0.817982	0.710848	-1.67369	-0.716417	0.817982	1.10509	-0.83614	0.529692
2-Isopropylmalic acid	-0.440398	-1.07778	0.388199	0.869139	0.699569	-2.75725	1.29767	-0.649239	-1.23198	-0.0163708	1.3545	0.0171993	0.643185	0.699569	-0.61759	-0.506421	0.606927	0.869139	-0.580186	0.432118
N-carbamoyl-L-aspartate-nega	-0.242341	-0.175996	-0.00735941	1.38246	-0.762625	-3.35315	-1.09078	0.115675	-0.480364	0.339437	-0.00735941	0.648316	-0.353672	0.490063	0.179	0.982776	0.687978	0.687978	0.945707	0.014252
Pyrophosphate	-0.534027	0.11482	0.457196	-1.24697	-1.06168	0.770925	0.84037	0.770925	1.10595	2.13598	-0.0554684	0.60568	0.552086	-0.330028	-0.456512	-1.60806	-0.27902	0.11482	0.205159	-2.10215
glucono-1,5-lactone	-0.538135	0.362928	-0.889543	1.15012	1.92486	1.29052	-0.0866554	1.18251	-0.0866554	-0.7421	-0.966378	-0.7421	-0.313562	-0.889543	-1.04797	-0.0866554	-0.67333	0.304232	-1.11657	1.96404
myo-inositol	0.762786	0.07015	-0.499138	2.74305	-0.359031	2.28811	-0.88756	-0.835906	-1.01301	-0.683688	-0.587253	-0.718672	0.2057	-0.753217	0.591876	0.0319235	0.44908	-0.242889	-0.44578	-0.11653
hydroxyphenylpyruvate	0.123728	1.23378	1.42045	0.799559	-1.31297	1.14901	-0.998311	-0.998311	-1.47569	0.219174	-0.562319	-0.167481	-0.0737844	-0.309833	0.28856	0.440885	1.79115	0.0219021	-1.87807	0.28856
homocysteic acid	-0.424942	0.55716	0.749755	0.55716	-1.26176	-0.18986	1.03582	1.59568	0.366544	1.29847	-0.906311	-0.643699	-0.577842	-1.15983	-2.28799	0.636011	-0.989902	0.696869	0.696869	0.251792
4-Pyridoxic acid	1.38755	0.195088	0.149185	2.97778	-0.352721	1.41732	-0.736172	-0.796431	-0.837272	0.149185	-0.796431	-0.439772	0.0642985	-1.11251	-0.494245	0.332431	0.709904	-0.439772	-0.540146	-0.837272
3-phosphoglycerate	-1.609	-0.804716	0.402562	-0.646497	0.402562	-1.9223	0.923818	1.1705	1.33431	1.02791	-0.144998	0.154518	-0.409558	0.347605	0.0938064	-1.9223	-0.592675	1.12996	0.661918	0.402562
Indoleacrylic acid	1.36793	0.513691	-0.896785	2.20178	0.201982	0.793912	-0.0153222	-0.197654	0.201982	-1.27164	0.172194	-1.01912	-0.0153222	-0.808609	0.98933	0.651109	-0.915574	-1.77232	-1.01912	0.837561
Kynurenic acid	-0.0828893	-1.98391	0.559184	1.50878	-1.72236	-0.564359	-0.303	-1.19637	0.042358	-0.303	1.50878	0.925727	-0.386466	0.986688	0.925727	-0.564359	0.411383	-1.03033	0.857038	0.411383
citrate-isocitrate	1.31533	0.684204	-0.0288646	2.5437	0.684204	-2.35342	-0.0288646	0.292446	-0.28722	-0.361711	-0.361711	-0.682317	-0.452792	-0.28722	0.445156	-1.38638	-0.0288646	0.292446	-0.682317	0.684204
isocitrate	0.68929	0.177326	0.227223	1.50912	1.15213	-3.52921	0.301378	0.523266	0.587359	0.468179	-0.0921208	-0.184728	-0.0921208	0.124521	0.124521	-0.418274	-0.0431136	-0.874776	0.00471096	-0.654679
citrate	1.34539	0.152189	0.218053	2.08796	0.604642	-2.40934	0.018585	0.376502	-0.141689	-0.36954	-0.251325	-0.826158	-0.532259	-0.323318	1.09676	-1.59461	0.018585	0.218053	-0.655035	0.966554
2-dehydro-D-gluconate	-1.45779	0.707537	0.707537	-0.388321	1.14031	1.34505	0.370032	-0.388321	0.707537	-0.0123675	-0.616851	-0.0123675	-0.997388	-0.616851	-1.80682	1.68768	0.294002	-1.67754	1.02731	-0.0123675
D-gluconate	0.188038	0.792377	0.362717	1.25035	-0.913209	0.792377	0.924266	-0.972716	0.465622	-0.972716	0.362717	-1.311	-2.32605	0.188038	0.107293	-0.0719067	0.924266	-1.50643	1.25035	0.465622
D-erythrose-4-phosphate	-0.0953815	-0.245778	0.656717	-1.91714	0.478511	-2.02342	0.478511	0.810734	0.0806777	-0.542862	0.434801	0.56451	1.12543	0.957934	1.04274	0.23568	-1.39138	0.0118539	-1.62007	0.957934
Xanthurenic acid	-0.00430675	-0.721227	-0.471123	1.64258	-0.351273	3.53584	-0.206871	0.210227	-1.01061	-0.076093	-0.554526	-0.554526	0.0436117	-0.471123	0.236188	0.298218	-0.438731	-0.415108	-0.686841	-0.00430675
lipoate	-0.579253	-0.839783	0.2685	-0.839783	-0.839783	-1.2509	-0.373264	1.16273	-0.579253	-0.579253	1.06862	1.36786	-1.08418	1.97444	-0.839783	-0.579253	1.16273	-0.579253	0.890236	1.06862
D-glucarate	1.26256	-0.281297	-0.225525	2.74787	0.710583	-0.19601	-0.525844	-0.630762	-0.396768	-0.497783	-0.497783	-0.908438	-0.599633	-0.525844	1.46125	-1.06513	-0.663402	0.0471494	-0.696877	1.48169
deoxyribose-phosphate	-0.724465	0.861073	-0.232325	1.99501	0.519488	-0.53369	-0.113769	-0.53369	-0.724465	-1.68286	-0.362462	-0.232325	1.21342	-0.590141	-0.482961	2.57093	0.166804	-0.275332	-0.113769	-0.724465
pantothenate	-0.301131	0.595458	0.0819414	-2.30953	0.331793	-2.89239	-0.0790227	0.430525	0.929699	1.09495	-0.134609	-0.0790227	-0.301131	-0.02549	-0.368672	0.881632	0.538766	0.238697	0.977035	0.390509
deoxyuridine	-0.53637	-0.785729	-0.244058	2.36282	0.461433	1.31367	-1.11522	-1.3807	0.260056	0.461433	-0.785729	0.982277	0.461433	-0.326694	-1.3807	0.982277	-1.2206	0.461433	0.565345	-0.53637
ribose-phosphate	-0.493861	0.480696	0.614213	-2.46685	0.344515	-2.75543	0.688084	0.776345	0.143558	0.047062	0.614213	0.874236	0.688084	0.688084	0.047062	0.047062	-0.914665	0.257081	-0.160178	0.480696
thymidine	0.616898	-0.479816	0.616898	-2.1238	-0.854254	-1.17442	0.483986	1.18751	0.616898	0.262169	-0.193464	0.838492	0.711979	1.57521	0.753349	0.389169	-1.17442	0.483986	-1.17442	-1.36194
uridine	-1.16617	0.085556	-0.531811	-0.878168	-0.531811	3.59949	0.085556	0.322863	0.322863	1.21143	-0.080799	-0.080799	-0.531811	-0.377318	-0.878168	0.085556	-0.377318	-0.224685	0.322863	-0.377318
deoxyinosine	0.967665	0.78911	-0.0985959	0.532912	-0.0163328	2.33872	-1.7271	-0.0542628	0.14903	-1.32151	-0.0163328	1.25977	0.78911	-1.90996	-0.0985959	-0.281508	-0.955083	-0.0163328	-0.232104	-0.0985959
shikimate-3-phosphate	-0.5452	-0.779207	0.549604	-1.72274	0.91585	1.5553	1.0587	0.163034	0.0499287	-0.475353	1.10199	0.333908	0.021416	1.22188	-0.899877	-1.59242	-0.398465	0.91585	-1.72274	0.248535
D-glucono-1,5-lactone-6-phosphate	-0.768791	-2.03485	-0.184027	-0.395384	-0.184027	0.250346	-0.10982	0.250346	0.834386	0.132031	2.12051	0.0112952	-0.768791	-0.10982	1.52076	-0.10982	-0.272998	1.52076	0.132031	-1.83413
hexose-phosphate	0.258184	0.258184	0.491497	-1.71408	0.258184	-1.96104	0.258184	1.21128	0.258184	-0.0988507	0.772073	0.772073	1.21128	0.772073	0.491497	0.0319152	-1.59233	-0.208761	-1.96104	0.491497
glucose-1-phosphate	-0.261227	0.344273	0.344273	-1.55086	0.738287	-1.03097	0.28134	0.698189	0.227698	0.388991	0.491859	1.00218	1.08342	0.388991	0.581565	0.227698	-2.50115	0.050458	-2.08657	0.581565
glucose-6-phosphate	0.480886	0.00135255	0.875514	-1.42503	0.308814	-2.09524	0.0553424	0.681931	0.35083	-0.768237	0.612675	0.612675	1.17513	0.106238	0.963055	0.416171	-1.58143	0.165082	-1.89881	0.963055
fructose-6-phosphate	0.185353	0.350791	1.12728	-1.95957	-0.124743	-2.01167	0.26737	0.851448	0.185353	-0.174502	0.399935	0.399935	1.2283	0.126912	1.12728	0.26737	-1.51574	0.029278	-1.61183	0.851448
1,3-diphopshateglycerate	-0.163889	0.0757628	0.304796	-0.00712199	-0.601827	1.56552	-0.601827	-0.461136	-1.17177	0.188517	0.146738	0.608401	0.779363	-0.901086	-1.50845	2.13678	0.82309	0.355857	0.518576	-2.08629
2,3-Diphosphoglyceric acid	0.60889	0.16458	-1.82088	0.685739	0.46149	2.43056	-0.22956	0.0306114	0.308086	-0.22956	0.789537	0.407717	0.789537	-0.22956	0.789537	-0.846964	-1.16559	-1.16559	-1.72273	-0.0558527
S-ribosyl-L-homocysteine-nega	0.593885	0.402031	-1.0011	1.83182	-0.871771	0.284926	-0.139093	-1.09573	-0.202187	-0.625401	1.03335	0.710827	-0.11404	-1.0499	-1.89237	1.67352	0.912918	0.0436266	0.648628	-1.14393
inosine	0.986255	0.986255	-0.0302539	-2.38024	-0.0302539	-1.70371	-0.0302539	0.986255	-0.0302539	0.986255	-1.70371	-0.0302539	-0.843837	-0.0302539	-0.0302539	0.986255	-0.0302539	-0.0302539	0.986255	0.986255
6-phospho-D-gluconate	-0.826205	-0.370517	0.720731	-1.57834	0.557515	-2.91283	0.720731	0.977266	0.900028	1.24405	0.391218	0.136236	-0.327597	0.283552	-0.301151	-1.00377	-0.247991	0.738249	0.257292	0.641538
xanthosine	-0.0318164	0.275174	0.108015	-2.15563	0.814141	-2.57169	0.98899	0.108015	-0.263411	0.814141	0.443641	1.57008	0.636176	0.275174	-0.773549	0.443641	-1.07355	0.275174	-0.157891	0.275174
D-sedoheptulose-1-7-phosphate	-0.477695	-0.258558	0.534388	-2.32989	0.384297	-2.40842	0.446745	0.779368	0.534388	-0.477695	0.384297	0.19807	1.07519	1.45328	0.279966	0.279966	-0.258558	0.384297	-1.19948	0.676045
N-acetyl-glucosamine-1-phosphate	-1.29744	0.321115	0.321115	-2.62639	-0.299018	-1.67092	0.545946	0.321115	0.708516	1.33448	0.629274	0.321115	-0.736962	0.545946	-0.557923	0.859641	-0.0330248	1.44165	0.226462	-0.354698
glutathione-nega	-1.10721	0.0969909	0.228879	-2.50843	-0.112123	-0.705543	0.318764	-0.345761	1.22982	-0.345761	1.22982	1.22982	1.00942	0.318764	0.561897	1.22982	-0.345761	0.318764	-0.825789	-1.4764
dUMP-nega	0.259487	0.705264	0.174559	0.705264	-0.00488938	1.81665	0.89771	0.259487	-0.00488938	-1.47256	-3.15061	0.174559	-0.215657	-0.363234	-0.92857	0.705264	0.174559	0.0979365	0.174559	-0.00488938
Geranyl-PP	-0.535799	0.0219727	0.796846	-2.11497	0.462511	-3.05883	0.56765	0.73873	0.796846	0.73873	0.462511	0.646998	0.0564214	0.646998	-0.169388	-0.740218	-0.109722	0.535215	0.235527	0.0219727
dTMP-nega	0.475847	0.122505	-2.55049	-0.535475	-0.907288	1.95192	0.608888	-0.00273493	0.42849	-0.171679	0.645978	0.0509069	0.217757	0.784648	0.217757	0.316977	0.16963	0.42849	-2.30304	0.0509069
cyclic-AMP	-1.65073	-0.361084	-0.128022	-1.65073	-0.361084	1.60362	-0.361084	-0.361084	0.0132344	-0.936845	-0.618461	1.19229	0.796323	0.369483	-1.44522	1.01097	0.241015	0.241015	1.86116	0.54523
fructose-1,6-bisphosphate	-1.76048	-0.358491	0.189628	-0.591132	0.857245	0.472024	-1.69887	0.472024	-0.358491	-1.15953	1.1911	0.669519	-0.482171	1.91873	1.1911	0.952752	-0.932233	-0.547116	0.521497	-0.547116
trehalose-sucrose	1.11666	0.209367	0.250214	2.29335	0.136599	1.85052	-0.374102	-1.46313	-1.01469	-0.220043	-1.03121	-1.35532	0.397706	-1.03121	0.733367	0.322713	0.250214	-0.529207	-0.678396	0.136599
Cellobiose	-0.381986	-0.663129	-0.509014	0.602223	1.38003	1.18541	0.372912	-1.41634	0.962984	-0.663129	0.333614	-0.0259465	-0.718318	1.29625	0.110634	0.924589	0.852914	0.110634	-1.94134	-1.81299
orotidine-5-phosphate	0.61364	-1.08006	-0.416186	-1.49522	-0.624266	0.447769	0.277626	-0.416186	0.0617491	-0.624266	-0.0232263	0.515315	1.00924	0.61364	0.134536	0.818191	1.71616	-0.0232263	1.16919	-2.67442
trans, trans-farnesyl diphosphate	1.36265	-0.712546	0.243992	1.65232	-0.486585	-0.712546	-0.207241	-0.345503	-0.207241	-0.760694	-0.0880167	0.243992	-0.712546	0.0119355	0.347518	2.90196	-1.39416	0.347518	-0.871356	-0.613451
S-adenosyl-L-homocysteine-nega	0.361776	0.112365	0.112365	-2.35326	-1.03684	0.7416	-0.0477681	0.112365	-1.42309	-1.16909	1.08253	0.606308	-0.0477681	1.51286	-0.811963	0.361776	-0.0477681	0.606308	1.75972	-0.43241
dCDP-nega	0.335131	-1.45969	0.0167186	-1.45969	0.841697	1.66005	0.0167186	0.841697	-0.709784	0.574826	-0.447569	0.769524	-1.70039	0.921694	-1.45969	0.0167186	0.574826	1.0393	0.672669	-1.04476
5-phosphoribosyl-1-pyrophosphate	0.198868	0.238689	0.433261	-1.79777	-0.398398	-3.32876	0.433261	0.853764	1.15706	0.0848713	0.012959	-0.260544	0.433261	0.146881	-0.475276	0.319564	0.0848713	0.433261	0.996915	0.433261
Deoxycholic acid	2.51358	0.194083	-0.551046	1.63656	-0.551046	0.194083	-0.140675	-1.20407	-1.20407	-0.386055	0.194083	-1.20407	1.08654	-0.945923	-0.386055	-0.945923	-0.033551	-0.033551	0.680562	1.08654
dTDP-nega	-0.187969	-0.684098	-1.0288	1.83839	-0.187969	2.77463	-0.187969	0.0198809	-0.187969	-0.684098	0.0198809	-1.48168	-0.187969	0.197747	-0.187969	0.462274	-1.22877	1.29841	-0.187969	-0.187969
CDP-nega	0.672201	0.569076	-0.629544	0.903212	-1.5203	2.41133	-0.25892	-0.332583	-0.536069	0.489214	-1.5203	0.632019	0.599712	0.70247	0.70247	-1.42995	0.658543	-0.756242	-0.956126	-0.400219
UDP-nega	0.233802	-1.01845	-0.418029	-1.44488	-0.167438	-2.93592	0.332525	-0.344844	0.749802	0.213137	0.840074	0.213137	0.213137	1.55314	-0.109649	-0.275379	0.63753	0.794648	1.30062	-0.36697
Cholic acid	0.568443	0.423102	0.188424	0.802706	0.188424	1.05989	-0.397739	-0.57291	-0.471733	-0.397739	-3.37489	0.25244	0.0575677	-1.20659	0.0575677	1.17731	1.0119	-0.0969408	0.6732	0.0575677
trehalose-6-Phosphate	-0.36792	0.35558	0.939935	-2.27374	0.35558	-1.00459	-0.36792	-0.248482	0.420886	-0.77344	2.17582	0.273769	0.789782	1.50268	0.190824	0.510292	-0.550613	-0.285977	-0.167328	-1.47513
Thiamine pyrophosphate	0.0333339	0.374841	0.374841	-0.703154	0.952022	1.29265	1.61337	-0.925812	0.0333339	-0.121029	0.250683	0.451588	-1.78988	-0.798226	0.526797	-0.703154	-2.07191	1.61337	0.194127	-0.597775
adenosine 5-phosphosulfate	-0.300938	0.395896	-1.14192	-0.0345932	-1.02244	-2.51061	0.148815	0.395896	0.030893	-0.0345932	1.02058	-0.735949	0.927988	1.1251	0.200269	1.68353	0.637058	0.122836	0.664204	-1.57203
ADP-nega	-1.14624	-0.227169	0.652886	-1.73167	0.349044	-2.4389	0.809978	0.880931	0.349044	0.756057	0.453305	0.625802	-0.321699	0.734421	0.158653	-1.67078	-0.165484	0.982066	0.982066	-0.0323205
dGDP-nega	-1.2086	-0.115862	0.490709	-1.68253	0.0227309	-2.03645	0.707687	0.899373	0.820736	0.941717	0.592602	0.633247	-0.0811442	0.633247	0.0227309	-2.17321	-0.180063	0.899373	0.843254	-0.0295407
IDP-nega	-0.923448	-0.124262	0.597205	-1.42054	0.317433	-2.80798	0.655241	1.06597	0.385286	0.799135	0.713188	0.745986	-0.192784	0.576974	0.290125	-1.73809	-0.318632	0.745986	0.417123	0.216079
GDP-nega	-0.890789	-0.288839	0.0149491	-0.61526	0.0705748	-3.31444	0.36931	0.603797	0.795325	1.04349	0.438001	0.679651	0.10761	0.148776	0.302952	-1.07426	-0.696808	1.08746	0.915551	0.302952
CDP-ethanolamine	0.200408	0.200408	0.373491	-2.2644	0.152995	-1.73659	-1.57143	0.0244355	-1.19607	1.41599	1.14172	0.739486	0.422396	0.602202	-0.424262	1.28416	-0.108181	0.651026	0.200408	-0.108181
FMN	-1.33265	-0.039906	-0.477807	-0.232179	0.852545	-1.58735	-1.18178	1.22951	-1.33265	0.453385	0.70978	0.453385	1.16492	-1.18178	-1.33265	1.16492	0.453385	0.453385	1.22951	0.534021
cholesterol sulfate	0.477697	0.477697	-0.520026	-3.30077	-0.615859	2.17538	0.477697	0.374716	0.709626	0.214261	-0.176082	-0.0909907	-0.0107761	-0.0909907	-0.951102	-0.26221	0.214261	0.308496	0.374716	0.214261
dTTP-nega	-0.428208	-0.428208	1.75321	-0.428208	-0.428208	3.31504	-0.373988	1.44926	-0.428208	-0.373988	-0.373988	-0.373988	-0.609885	-0.373988	-0.428208	-0.373988	0.13595	-0.373988	-0.428208	-0.428208
CTP-nega	-0.814254	0.237351	0.430313	-3.54335	0.285607	-1.4138	0.542005	0.430313	0.917639	0.479538	0.34051	0.34051	-0.289072	0.582672	-0.289072	0.0333603	0.430313	0.76399	0.626144	-0.0907109
UTP-nega	-0.191134	0.22408	0.397842	-1.80426	0.576442	1.94396	-0.35716	1.14801	-0.650478	0.397842	-0.556103	0.576442	0.948954	-0.459723	0.501959	0.675547	-1.64499	-0.261023	-1.96816	0.501959
CDP-choline	-0.309366	0.653524	-0.204233	-1.26653	-1.08839	0.415536	0.462008	-0.888217	-1.26653	-0.932603	1.37419	0.779577	0.696585	-0.348719	0.176172	2.35286	-1.22615	0.73847	0.73847	-0.856638
dATP-nega	-0.301834	-0.301834	-0.301834	-0.301834	-0.301834	3.85698	-0.301834	-0.301834	-0.301834	-0.301834	-0.301834	-0.301834	1.57603	-0.301834	-0.301834	-0.301834	-0.301834	-0.301834	-0.301834	-0.301834
Taurodeoxycholic acid	-0.290983	0.985259	0.629651	-1.58871	1.03865	0.564291	-0.537177	-0.537177	-0.066502	-0.482053	-1.69033	0.44291	-0.00869884	2.24542	-0.869533	-1.1486	0.906204	0.678277	0.678277	-0.949185
ATP-nega	-1.10758	-0.494396	0.359719	-0.966908	0.0245016	-2.57651	0.602981	0.931695	1.00583	1.34715	0.406651	-0.150923	-0.612319	0.51761	0.501248	-1.74113	0.0774926	1.06593	0.707918	0.101042
dGTP	-1.14576	-0.52934	0.367655	-0.950675	0.18784	-2.29503	0.733948	0.844058	1.02959	1.1796	0.269749	0.209716	-0.246332	0.523159	-0.165084	-2.22121	-0.077816	1.05751	0.803909	0.42451
GTP-nega	-0.518256	0.0620839	0.395144	-0.714464	0.832392	-2.33077	1.20626	-1.39832	0.532628	1.0413	0.58836	0.137385	0.248086	-1.1515	-1.71363	-0.189121	0.647667	1.14445	0.647667	0.532628
UDP-D-glucose	-0.0843799	-0.788499	0.234153	-2.83343	0.103769	-0.692729	0.541424	0.511333	0.996232	-0.643996	1.21706	-0.424225	-0.820073	0.447105	0.0717513	-1.10055	1.45579	0.881783	1.07961	-0.152131
UDP-D-glucuronate	-1.59186	-0.888243	-0.653029	-1.80004	-0.575662	-1.29809	0.126659	0.479327	-0.182466	-1.24114	0.28638	1.20282	0.510097	1.32652	0.730552	0.410791	1.14281	0.392356	1.56862	0.0536022
ADP-D-glucose	-0.773219	-0.269823	0.578263	-1.57097	0.0318427	3.48246	0.243311	-0.0722688	0.0705793	0.0705793	0.358492	-0.269823	-0.543974	-1.10844	-0.543974	-0.23626	0.720009	0.613449	-0.543974	-0.23626
guanosine 5-diphosphate,3-diphosphate	-1.81871	-1.02084	0.581064	0.0314801	0.0314801	-1.02084	1.28355	1.15106	0.813001	1.05149	0.581064	-0.82447	-2.03163	0.68	-0.363004	-0.489172	0.456816	0.581064	1.15106	-0.82447
UDP-N-acetyl-glucosamine	-0.512578	-1.54006	-0.281838	-1.32363	0.470955	-1.99808	-0.00305623	-0.571581	-0.445278	-0.918346	0.971348	0.598031	0.330672	1.41133	0.330672	0.598031	0.911982	1.85902	-0.571581	0.683993
glutathione disulfide-nega	0.089216	0.862193	0.089216	-1.851	0.089216	-2.83185	0.429583	0.089216	0.089216	-0.65509	0.862193	0.429583	1.27151	0.089216	0.862193	0.862193	0.089216	0.089216	0.429583	-1.38482
NAD+_nega	-0.292764	1.34239	-0.817556	-1.81586	-0.759348	0.0142674	-0.152165	0.306594	-0.346855	-1.04958	-0.759348	0.0142674	-0.447607	2.14651	-0.483124	-0.200821	0.116233	0.625829	0.306594	2.25234
NADH-nega	-0.308768	-0.54118	-0.631366	-0.54118	-0.54118	2.21026	0.0351228	0.0351228	-0.308768	-0.308768	-0.308768	1.45033	-0.851436	0.0351228	2.90671	-0.308768	-0.631366	-0.308768	-0.54118	-0.54118
dephospho-CoA-nega	-0.332157	0.00567151	0.467302	0.0831247	0.324039	-0.238266	0.517692	0.55972	-0.100237	1.14257	1.09448	-2.15308	0.397987	0.888791	0.628314	-0.238266	-0.100237	-0.238266	-3.03322	0.324039
NADP+_nega	-0.689275	-0.819561	0.49985	-2.78944	-0.168639	-1.1689	0.64844	0.588755	0.822112	0.0221517	0.522521	1.13903	0.00232065	1.25711	0.401499	-1.54242	0.68044	0.884002	-0.0873454	-0.202661
NADPH-nega	-0.00963756	-0.413316	-1.26893	-0.413316	-0.00963756	-1.26893	1.24803	-0.00963756	-0.00963756	2.10739	0.686235	2.10739	-0.923877	0.686235	-0.413316	0.686235	-0.923877	-0.00963756	-0.923877	-0.923877
2-hydroxygluterate	1.35413	-0.0549458	-0.499616	1.93076	0.23176	-1.87687	-0.370333	0.673928	-0.773705	-1.5699	0.582194	-0.619333	0.174503	0.582194	1.68345	-0.432721	0.021171	-0.27828	-1.23836	0.479988
2-deoxyglucose-6-phosphate	-0.82658	-0.598669	-0.509297	-2.39394	-0.0751833	-1.21852	-0.919744	1.73691	-0.335184	0.42161	0.826485	0.347627	0.753352	0.826485	0.161268	-0.429776	0.0869494	1.6929	0.962605	-0.509297
4-phosphopantothenate	-0.734729	0.545445	0.843943	-1.71559	0.344205	-3.07109	0.472046	0.472046	1.18623	0.94158	-0.062222	-0.107949	0.0477683	0.312686	-0.985175	-0.062222	0.423595	0.0651196	0.964167	0.120147
dehydroascorbic acid	-0.659704	-2.26047	-1.70249	-0.869361	0.157142	1.32712	0.52348	0.0166109	-0.0478195	-0.869361	1.25147	0.827674	0.52348	1.19148	0.194691	-0.267489	1.53919	-0.493398	-0.539388	0.157142
3-hydroxybuterate	0.120312	0.962209	1.35494	0.166942	-0.585129	1.56034	0.84804	0.772035	0.714714	-1.7698	1.15117	-0.951547	-0.450669	-0.166952	-1.64428	0.962209	-0.72329	-0.951547	-0.72329	-0.64641
itaconic acid	1.24284	0.147264	-0.264478	2.32725	0.335319	-2.03835	0.0151365	0.454823	-0.141337	-0.56295	-0.0895857	-1.49129	-0.264478	-0.0895857	1.18906	-1.1138	-0.71732	0.552592	-0.527414	1.03629
