# Supplementary material for: The Storage Conditions of High-Fat Diet Are the Key Factors for Diet-Induced Obesity and Liver Damage
Source: Nutrients. 2022 May 26;14(11):2222. doi: 10.3390/nu14112222 (PMC9182774; doi:10.3390/nu14112222)
Supplement: Supplementary file 1 [file nutrients-14-02222-s001.zip › Supplementary Table S9.xlsx]

## Sheet: Description
Supplementary Table 9 Storage conditions in different facility
This is a summary of the storage conditions for high fat diet in different facility. Freezer represents -20 °C storage condition, fridge represents -4 °C storage condition and deep freezer represents -80 °C storage condition.

## Sheet: Information
Supplementary Table 9 Storage conditions in different facility
Facility	City	Storage conditiion
University of Texas Southwestern Medical Center	Dallas, USA	freezer
Harvard T.H. Chan School of Public Health	Boston, USA	freezer
Center for Life Science	Boston, USA	fridge
Brigham & Womens Hospital	Boston, USA	freezer
National Institute of Health North Carolina	Durham, USA	fridge
University of California Los Angeles	Los Angelas, USA	fridge/freezer
Yale University	New Heaven, USA	deep freezer
Washington University in St Louis	St. Louis, USA	fridge
Fudan University Institure of Developmental biology and Medicine	Shanghai, CN	freezer
Fudan University Schoolf of Life Science	Shanghai, CN	freezer
Army Medical University	Chongqing, CN	deep freezer
Zhejiang University Medicine	Hangzhou, CN	fridge
Harbin Institute of Technology	Harbin, CN	freezer
Chinese Academy of Science Shanghai	Shanghai, CN	freezer
GemPharmaTech Inc.	Nanjing, CN	fridge
WuXi AppTec Inc.	Nantong, Cn	fridge
